# Supplementary material for: Bis(μ-hexa­deca­noato-κ2 O:O)bis­[(2,2′-bipyridine-κ2 N,N′)(hexa­deca­noato-κO)copper(II)] methanol disolvate
Source: Acta Crystallogr Sect E Struct Rep Online. 2011 Apr 16;67(Pt 5):m599–600. doi: 10.1107/S1600536811013559 (PMC3089362; doi:10.1107/S1600536811013559)
Supplement: Supplementary file 1 [file e-67-0m599-sup1.cif]

##############################################################################
#                                                                            #
# This CIF contains the data in a paper accepted for publication in          #
# Acta Crystallographica Section E. It conforms to the requirements of       #
# Notes for Authors for Acta Crystallographica Section E, and has been       #
# peer reviewed under the auspices of the IUCr Commission on Journals.       #
#                                                                            #
# Full details of the Crystallographic Information File format               #
# are given in the paper "The Crystallographic Information File (CIF):       #
# a New Standard Archive File for Crystallography" by S. R. Hall, F. H.      #
# Allen and I. D. Brown [Acta Cryst. (1991), A47, 655-685].                  #
#                                                                            #
# The current version of the core CIF dictionary is obtainable from          #
# ftp://ftp.iucr.org/pub/cif_core.dic.                                       #
#                                                                            #
# Software is freely available for graphical display of the structure(s)     #
# in this CIF. For information consult the CIF software page                 #
# http://www.iucr.org/resources/cif/software.                                #
#                                                                            #
# This file may be used for bona fide research purposes within the           #
# scientific community so long as proper attribution is given to the journal # 
# article from which it was obtained.                                        #
#                                                                            #
##############################################################################
data_I
_audit_creation_method     SHELXL-97
_chemical_name_systematic
;
Bis(\m-hexadecanoato-\k^2^<i>O</i>:<i>O</i>)bis[(2,2'-bipyridine-
\k^2^<i>N</i>,<i>N</i>')(hexadecanoato-\k<i>O</i>)copper(II)] methanol
disolvate
;
_chemical_name_common     ?
_chemical_formula_moiety     'C84 H140 Cu2 N4 O8, 2(C H4 O)'
_chemical_formula_sum     'C86 H148 Cu2 N4 O10'
_chemical_formula_iupac     '[Cu2 (C16 H31 O2)4 (C10 H8 N2)2], 2C H4 O'
_chemical_formula_weight     1525.16
_chemical_melting_point     ?
_symmetry_cell_setting     triclinic
_symmetry_space_group_name_H-M     'P -1'
_symmetry_space_group_name_Hall     '-P 1'
loop_
    _symmetry_equiv_pos_as_xyz
    'x, y, z'
    '-x, -y, -z'
_cell_length_a     9.6064(3)
_cell_length_b     9.7506(3)
_cell_length_c     24.0234(8)
_cell_angle_alpha     92.559(2)
_cell_angle_beta     98.681(2)
_cell_angle_gamma     95.516(2)
_cell_volume     2210.14(12)
_cell_formula_units_Z     1
_cell_measurement_reflns_used     2321
_cell_measurement_theta_min     2.54
_cell_measurement_theta_max     21.54
_cell_measurement_temperature     296(2)
_exptl_crystal_description     block
_exptl_crystal_colour     blue
_exptl_crystal_size_max     0.40
_exptl_crystal_size_mid     0.27
_exptl_crystal_size_min     0.09
_exptl_crystal_density_diffrn     1.146
_exptl_crystal_density_meas     ?
_exptl_crystal_density_method     'not measured'
_exptl_crystal_F_000     830
_exptl_absorpt_coefficient_mu     0.536
_exptl_absorpt_correction_type     multi-scan
_exptl_absorpt_process_details     '(SADABS; Sheldrick, 1996)'
_exptl_absorpt_correction_T_min     0.8142
_exptl_absorpt_correction_T_max     0.9534
_exptl_special_details
;
;
_diffrn_ambient_temperature     296(2)
_diffrn_radiation_type     MoK\a
_diffrn_radiation_wavelength     0.71073
_diffrn_radiation_source     'fine-focus sealed tube'
_diffrn_radiation_monochromator     graphite
_diffrn_measurement_device_type     'Bruker APEXII CCD'
_diffrn_measurement_method     '\f and \w'
_diffrn_detector_area_resol_mean     ?
_diffrn_reflns_number     13457
_diffrn_reflns_av_R_equivalents     0.0338
_diffrn_reflns_av_sigmaI/netI     0.0670
_diffrn_reflns_theta_min     1.72
_diffrn_reflns_theta_max     25.50
_diffrn_reflns_theta_full     25.50
_diffrn_measured_fraction_theta_max     0.983
_diffrn_measured_fraction_theta_full     0.983
_diffrn_reflns_limit_h_min     -11
_diffrn_reflns_limit_h_max     11
_diffrn_reflns_limit_k_min     -11
_diffrn_reflns_limit_k_max     11
_diffrn_reflns_limit_l_min     -29
_diffrn_reflns_limit_l_max     29
_refine_special_details
;
Refinement of <i>F</i>^2^ against ALL reflections. The weighted <i>R</i>-factor
<i>wR</i> and goodness of fit <i>S</i> are based on <i>F</i>^2^, conventional
<i>R</i>-factors <i>R</i> are based on <i>F</i>, with <i>F</i> set to zero for
negative <i>F</i>^2^. The threshold expression of <i>F</i>^2^ >
\s(<i>F</i>^2^) is used only for calculating <i>R</i>-factors(gt) <i>etc</i>.
and is not relevant to the choice of reflections for refinement.
<i>R</i>-factors based on <i>F</i>^2^ are statistically about twice as large
as those based on <i>F</i>, and <i>R</i>- factors based on ALL data will be
even larger.
;
_reflns_number_total     8088
_reflns_number_gt     5498
_reflns_threshold_expression     I>2\s(I)
_refine_ls_structure_factor_coef     Fsqd
_refine_ls_matrix_type     full
_refine_ls_R_factor_all     0.0842
_refine_ls_R_factor_gt     0.0497
_refine_ls_wR_factor_gt     0.1103
_refine_ls_wR_factor_ref     0.1267
_refine_ls_goodness_of_fit_ref     0.986
_refine_ls_restrained_S_all     0.986
_refine_ls_number_reflns     8088
_refine_ls_number_parameters     466
_refine_ls_number_restraints     1
_refine_ls_hydrogen_treatment     mixed
_refine_ls_weighting_scheme     calc
_refine_ls_weighting_details
                 'calc w=1/[\s^2^(Fo^2^)+(0.0610P)^2^] where P=(Fo^2^+2Fc^2^)/3'
_atom_sites_solution_hydrogens     geom
_atom_sites_solution_primary     direct
_atom_sites_solution_secondary     difmap
_refine_ls_shift/su_max     0.011
_refine_ls_shift/su_mean     0.000
_refine_diff_density_max     0.307
_refine_diff_density_min     -0.238
_refine_ls_extinction_method     none
_refine_ls_extinction_coef     ?
loop_
    _atom_type_symbol
    _atom_type_description
    _atom_type_scat_dispersion_real
    _atom_type_scat_dispersion_imag
    _atom_type_scat_source
    'C' 'C' 0.0033 0.0016
                         'International Tables Vol C Tables 4.2.6.8 and 6.1.1.4'
    'H' 'H' 0.0000 0.0000
                         'International Tables Vol C Tables 4.2.6.8 and 6.1.1.4'
    'N' 'N' 0.0061 0.0033
                         'International Tables Vol C Tables 4.2.6.8 and 6.1.1.4'
    'O' 'O' 0.0106 0.0060
                         'International Tables Vol C Tables 4.2.6.8 and 6.1.1.4'
    'Cu' 'Cu' 0.3201 1.2651
                         'International Tables Vol C Tables 4.2.6.8 and 6.1.1.4'
_computing_data_collection     'APEX2 (Bruker, 2007)'
_computing_cell_refinement     'SAINT (Bruker, 2007)'
_computing_data_reduction     'SAINT (Bruker, 2007)'
_computing_structure_solution     'SHELXS97 (Sheldrick, 2008)'
_computing_structure_refinement     'SHELXL97 (Sheldrick, 2008)'
_computing_molecular_graphics     'X-SEED (Barbour, 2001)'
_computing_publication_material     'SHELXL97 and publCIF (Westrip, 2010)'
loop_
    _atom_site_type_symbol
    _atom_site_label
    _atom_site_fract_x
    _atom_site_fract_y
    _atom_site_fract_z
    _atom_site_U_iso_or_equiv
    _atom_site_adp_type
    _atom_site_calc_flag
    _atom_site_refinement_flags
    _atom_site_occupancy
    _atom_site_symmetry_multiplicity
    _atom_site_disorder_assembly
    _atom_site_disorder_group
    Cu Cu1 0.91189(3) 0.34121(3) 0.498126(15) 0.03823(13) Uani d . 1 1 . .
    O O1 0.7446(2) 0.42240(19) 0.51491(9) 0.0475(5) Uani d . 1 1 . .
    O O2 0.6702(2) 0.2457(2) 0.56137(10) 0.0619(6) Uani d . 1 1 . .
    O O3 0.96731(19) 0.53048(18) 0.44537(8) 0.0426(5) Uani d . 1 1 . .
    O O4 0.9778(2) 0.7002(2) 0.38786(10) 0.0602(6) Uani d . 1 1 . .
    N N1 1.0740(2) 0.2359(2) 0.48224(10) 0.0378(6) Uani d . 1 1 . .
    N N2 0.8058(2) 0.1916(2) 0.44362(10) 0.0394(6) Uani d . 1 1 . .
    C C1 0.6751(3) 0.3687(3) 0.55073(14) 0.0452(8) Uani d . 1 1 . .
    C C2 0.5984(3) 0.4670(3) 0.58304(14) 0.0542(9) Uani d . 1 1 . .
    H H2A 0.5558 0.5314 0.5577 0.065 Uiso calc R 1 1 . .
    H H2B 0.5236 0.4154 0.5987 0.065 Uiso calc R 1 1 . .
    C C3 0.7025(3) 0.5457(3) 0.63028(14) 0.0556(9) Uani d . 1 1 . .
    H H3A 0.7496 0.4796 0.6534 0.067 Uiso calc R 1 1 . .
    H H3B 0.7741 0.5998 0.6138 0.067 Uiso calc R 1 1 . .
    C C4 0.6373(3) 0.6407(3) 0.66775(14) 0.0606(9) Uani d . 1 1 . .
    H H4A 0.5932 0.7091 0.6450 0.073 Uiso calc R 1 1 . .
    H H4B 0.5635 0.5874 0.6834 0.073 Uiso calc R 1 1 . .
    C C5 0.7410(4) 0.7138(4) 0.71538(15) 0.0671(10) Uani d . 1 1 . .
    H H5A 0.8128 0.7689 0.6993 0.081 Uiso calc R 1 1 . .
    H H5B 0.7878 0.6448 0.7369 0.081 Uiso calc R 1 1 . .
    C C6 0.6812(4) 0.8064(4) 0.75564(15) 0.0641(10) Uani d . 1 1 . .
    H H6A 0.6378 0.8781 0.7347 0.077 Uiso calc R 1 1 . .
    H H6B 0.6072 0.7525 0.7709 0.077 Uiso calc R 1 1 . .
    C C7 0.7877(4) 0.8737(4) 0.80388(15) 0.0657(10) Uani d . 1 1 . .
    H H7A 0.8621 0.9264 0.7884 0.079 Uiso calc R 1 1 . .
    H H7B 0.8304 0.8017 0.8249 0.079 Uiso calc R 1 1 . .
    C C8 0.7305(4) 0.9680(4) 0.84449(15) 0.0666(10) Uani d . 1 1 . .
    H H8A 0.6861 1.0392 0.8235 0.080 Uiso calc R 1 1 . .
    H H8B 0.6576 0.9150 0.8607 0.080 Uiso calc R 1 1 . .
    C C9 0.8383(4) 1.0361(4) 0.89138(15) 0.0695(11) Uani d . 1 1 . .
    H H9A 0.9104 1.0896 0.8749 0.083 Uiso calc R 1 1 . .
    H H9B 0.8837 0.9645 0.9117 0.083 Uiso calc R 1 1 . .
    C C10 0.7853(4) 1.1292(4) 0.93316(15) 0.0681(10) Uani d . 1 1 . .
    H H10A 0.7387 1.2000 0.9127 0.082 Uiso calc R 1 1 . .
    H H10B 0.7140 1.0753 0.9500 0.082 Uiso calc R 1 1 . .
    C C11 0.8932(4) 1.1989(4) 0.97973(16) 0.0720(11) Uani d . 1 1 . .
    H H11A 0.9389 1.1283 1.0006 0.086 Uiso calc R 1 1 . .
    H H11B 0.9650 1.2522 0.9630 0.086 Uiso calc R 1 1 . .
    C C12 0.8389(4) 1.2925(4) 1.02059(15) 0.0724(11) Uani d . 1 1 . .
    H H12A 0.7682 1.2386 1.0377 0.087 Uiso calc R 1 1 . .
    H H12B 0.7914 1.3617 0.9995 0.087 Uiso calc R 1 1 . .
    C C13 0.9456(4) 1.3652(4) 1.06694(16) 0.0772(11) Uani d . 1 1 . .
    H H13A 0.9927 1.2960 1.0882 0.093 Uiso calc R 1 1 . .
    H H13B 1.0167 1.4188 1.0499 0.093 Uiso calc R 1 1 . .
    C C14 0.8910(4) 1.4587(4) 1.10716(16) 0.0781(12) Uani d . 1 1 . .
    H H14A 0.8196 1.4050 1.1240 0.094 Uiso calc R 1 1 . .
    H H14B 0.8439 1.5277 1.0857 0.094 Uiso calc R 1 1 . .
    C C15 0.9958(5) 1.5325(5) 1.15394(19) 0.0965(14) Uani d . 1 1 . .
    H H15A 1.0422 1.4641 1.1760 0.116 Uiso calc R 1 1 . .
    H H15B 1.0678 1.5861 1.1374 0.116 Uiso calc R 1 1 . .
    C C16 0.9367(5) 1.6263(5) 1.19290(19) 0.1150(18) Uani d . 1 1 . .
    H H16A 0.8961 1.6985 1.1722 0.172 Uiso calc R 1 1 . .
    H H16B 1.0110 1.6659 1.2221 0.172 Uiso calc R 1 1 . .
    H H16C 0.8649 1.5748 1.2095 0.172 Uiso calc R 1 1 . .
    C C17 0.9304(3) 0.5849(3) 0.39814(13) 0.0421(7) Uani d . 1 1 . .
    C C18 0.8202(3) 0.4979(3) 0.35562(13) 0.0512(8) Uani d . 1 1 . .
    H H18A 0.7488 0.4538 0.3754 0.061 Uiso calc R 1 1 . .
    H H18B 0.7739 0.5582 0.3293 0.061 Uiso calc R 1 1 . .
    C C19 0.8802(3) 0.3880(3) 0.32266(13) 0.0482(8) Uani d . 1 1 . .
    H H19A 0.9534 0.4315 0.3036 0.058 Uiso calc R 1 1 . .
    H H19B 0.9238 0.3257 0.3487 0.058 Uiso calc R 1 1 . .
    C C20 0.7695(3) 0.3054(3) 0.27940(14) 0.0565(9) Uani d . 1 1 . .
    H H20A 0.6993 0.2584 0.2990 0.068 Uiso calc R 1 1 . .
    H H20B 0.7219 0.3691 0.2551 0.068 Uiso calc R 1 1 . .
    C C21 0.8245(3) 0.1999(3) 0.24292(14) 0.0590(9) Uani d . 1 1 . .
    H H21A 0.8656 0.1318 0.2668 0.071 Uiso calc R 1 1 . .
    H H21B 0.8994 0.2455 0.2253 0.071 Uiso calc R 1 1 . .
    C C22 0.7130(4) 0.1261(4) 0.19725(15) 0.0657(10) Uani d . 1 1 . .
    H H22A 0.6424 0.0743 0.2151 0.079 Uiso calc R 1 1 . .
    H H22B 0.6660 0.1948 0.1756 0.079 Uiso calc R 1 1 . .
    C C23 0.7670(4) 0.0293(4) 0.15724(15) 0.0678(10) Uani d . 1 1 . .
    H H23A 0.8096 -0.0422 0.1786 0.081 Uiso calc R 1 1 . .
    H H23B 0.8410 0.0800 0.1408 0.081 Uiso calc R 1 1 . .
    C C24 0.6571(4) -0.0390(4) 0.10995(15) 0.0671(10) Uani d . 1 1 . .
    H H24A 0.5851 -0.0930 0.1264 0.081 Uiso calc R 1 1 . .
    H H24B 0.6117 0.0324 0.0895 0.081 Uiso calc R 1 1 . .
    C C25 0.7126(4) -0.1317(4) 0.06851(15) 0.0679(10) Uani d . 1 1 . .
    H H25A 0.7834 -0.0772 0.0517 0.081 Uiso calc R 1 1 . .
    H H25B 0.7598 -0.2019 0.0891 0.081 Uiso calc R 1 1 . .
    C C26 0.6041(4) -0.2025(4) 0.02180(15) 0.0679(10) Uani d . 1 1 . .
    H H26A 0.5341 -0.2584 0.0385 0.081 Uiso calc R 1 1 . .
    H H26B 0.5558 -0.1325 0.0015 0.081 Uiso calc R 1 1 . .
    C C27 0.6611(4) -0.2929(4) -0.01978(15) 0.0679(10) Uani d . 1 1 . .
    H H27A 0.7115 -0.3611 0.0008 0.082 Uiso calc R 1 1 . .
    H H27B 0.7295 -0.2363 -0.0370 0.082 Uiso calc R 1 1 . .
    C C28 0.5540(4) -0.3672(4) -0.06597(15) 0.0697(10) Uani d . 1 1 . .
    H H28A 0.4855 -0.4239 -0.0488 0.084 Uiso calc R 1 1 . .
    H H28B 0.5037 -0.2991 -0.0867 0.084 Uiso calc R 1 1 . .
    C C29 0.6122(4) -0.4565(4) -0.10674(15) 0.0720(11) Uani d . 1 1 . .
    H H29A 0.6636 -0.5234 -0.0857 0.086 Uiso calc R 1 1 . .
    H H29B 0.6802 -0.3992 -0.1239 0.086 Uiso calc R 1 1 . .
    C C30 0.5078(4) -0.5336(4) -0.15314(16) 0.0751(11) Uani d . 1 1 . .
    H H30A 0.4400 -0.5910 -0.1359 0.090 Uiso calc R 1 1 . .
    H H30B 0.4561 -0.4667 -0.1741 0.090 Uiso calc R 1 1 . .
    C C31 0.5658(5) -0.6224(4) -0.19391(17) 0.0912(14) Uani d . 1 1 . .
    H H31A 0.6188 -0.6884 -0.1730 0.109 Uiso calc R 1 1 . .
    H H31B 0.6322 -0.5647 -0.2117 0.109 Uiso calc R 1 1 . .
    C C32 0.4606(5) -0.7003(5) -0.23923(18) 0.1087(17) Uani d . 1 1 . .
    H H32A 0.4007 -0.7659 -0.2226 0.163 Uiso calc R 1 1 . .
    H H32B 0.5096 -0.7480 -0.2649 0.163 Uiso calc R 1 1 . .
    H H32C 0.4039 -0.6370 -0.2593 0.163 Uiso calc R 1 1 . .
    C C33 1.2115(3) 0.2658(3) 0.50422(13) 0.0452(8) Uani d . 1 1 . .
    H H33 1.2389 0.3473 0.5264 0.054 Uiso calc R 1 1 . .
    C C34 1.3123(3) 0.1815(3) 0.49531(14) 0.0481(8) Uani d . 1 1 . .
    H H34 1.4065 0.2064 0.5108 0.058 Uiso calc R 1 1 . .
    C C35 1.2743(3) 0.0604(3) 0.46349(14) 0.0495(8) Uani d . 1 1 . .
    H H35 1.3415 0.0007 0.4579 0.059 Uiso calc R 1 1 . .
    C C36 1.1338(3) 0.0283(3) 0.43977(13) 0.0462(8) Uani d . 1 1 . .
    H H36 1.1054 -0.0529 0.4175 0.055 Uiso calc R 1 1 . .
    C C37 1.0366(3) 0.1174(3) 0.44938(12) 0.0374(7) Uani d . 1 1 . .
    C C38 0.8836(3) 0.0946(3) 0.42662(12) 0.0367(7) Uani d . 1 1 . .
    C C39 0.8228(3) -0.0172(3) 0.39013(13) 0.0497(8) Uani d . 1 1 . .
    H H39 0.8778 -0.0836 0.3787 0.060 Uiso calc R 1 1 . .
    C C40 0.6794(4) -0.0272(3) 0.37133(14) 0.0572(9) Uani d . 1 1 . .
    H H40 0.6364 -0.1009 0.3468 0.069 Uiso calc R 1 1 . .
    C C41 0.5997(3) 0.0712(3) 0.38858(14) 0.0539(9) Uani d . 1 1 . .
    H H41 0.5027 0.0649 0.3761 0.065 Uiso calc R 1 1 . .
    C C42 0.6662(3) 0.1794(3) 0.42469(13) 0.0456(8) Uani d . 1 1 . .
    H H42 0.6124 0.2464 0.4364 0.055 Uiso calc R 1 1 . .
    O O5 0.6666(4) 0.1341(4) 0.66351(13) 0.1153(12) Uani d D 1 1 . .
    H H5 0.656(7) 0.175(5) 0.6327(15) 0.173 Uiso d D 1 1 . .
    C C43 0.7910(5) 0.1699(5) 0.6985(2) 0.1218(19) Uani d . 1 1 . .
    H H43A 0.8472 0.0934 0.7000 0.183 Uiso calc R 1 1 . .
    H H43B 0.7724 0.1940 0.7356 0.183 Uiso calc R 1 1 . .
    H H43C 0.8415 0.2475 0.6845 0.183 Uiso calc R 1 1 . .
loop_
    _atom_site_aniso_label
    _atom_site_aniso_U_11
    _atom_site_aniso_U_22
    _atom_site_aniso_U_33
    _atom_site_aniso_U_12
    _atom_site_aniso_U_13
    _atom_site_aniso_U_23
    Cu1 0.0363(2) 0.0308(2) 0.0444(2) 0.00502(14) -0.00033(16) -0.01253(15)
    O1 0.0442(11) 0.0392(11) 0.0593(15) 0.0086(9) 0.0092(11) -0.0083(11)
    O2 0.0750(15) 0.0396(13) 0.0710(17) 0.0061(11) 0.0141(13) -0.0066(11)
    O3 0.0505(12) 0.0330(10) 0.0406(12) 0.0066(9) -0.0032(10) -0.0084(9)
    O4 0.0753(15) 0.0399(12) 0.0614(15) 0.0001(12) 0.0018(12) 0.0020(11)
    N1 0.0379(12) 0.0287(12) 0.0446(15) 0.0048(10) 0.0013(11) -0.0066(11)
    N2 0.0396(13) 0.0326(12) 0.0444(15) 0.0048(10) 0.0029(12) -0.0072(11)
    C1 0.0363(16) 0.0461(19) 0.049(2) 0.0046(14) -0.0028(15) -0.0146(16)
    C2 0.0430(17) 0.0542(19) 0.063(2) 0.0080(15) 0.0056(16) -0.0197(17)
    C3 0.0507(18) 0.0547(19) 0.057(2) 0.0079(16) 0.0008(17) -0.0182(17)
    C4 0.059(2) 0.064(2) 0.055(2) 0.0191(17) -0.0021(17) -0.0208(18)
    C5 0.066(2) 0.070(2) 0.063(2) 0.0134(19) 0.0036(19) -0.0224(19)
    C6 0.063(2) 0.069(2) 0.058(2) 0.0150(18) 0.0021(18) -0.0217(18)
    C7 0.068(2) 0.068(2) 0.060(2) 0.0147(19) 0.0034(19) -0.0177(19)
    C8 0.069(2) 0.073(2) 0.055(2) 0.0106(19) 0.0043(19) -0.0191(19)
    C9 0.068(2) 0.075(2) 0.062(2) 0.009(2) 0.004(2) -0.021(2)
    C10 0.070(2) 0.075(2) 0.056(2) 0.008(2) 0.0067(19) -0.0178(19)
    C11 0.067(2) 0.078(3) 0.065(3) 0.003(2) 0.001(2) -0.021(2)
    C12 0.076(2) 0.075(2) 0.061(2) 0.010(2) 0.000(2) -0.024(2)
    C13 0.077(3) 0.079(3) 0.069(3) 0.003(2) 0.001(2) -0.020(2)
    C14 0.081(3) 0.082(3) 0.063(3) 0.008(2) -0.007(2) -0.019(2)
    C15 0.092(3) 0.106(3) 0.079(3) -0.002(3) -0.006(3) -0.028(3)
    C16 0.140(4) 0.109(4) 0.084(3) 0.004(3) -0.004(3) -0.039(3)
    C17 0.0434(16) 0.0392(17) 0.0420(19) 0.0115(14) -0.0002(15) -0.0090(15)
    C18 0.0495(18) 0.0500(18) 0.049(2) 0.0106(15) -0.0102(15) -0.0089(15)
    C19 0.0520(18) 0.0460(17) 0.0429(19) 0.0037(15) 0.0000(15) -0.0081(15)
    C20 0.059(2) 0.0553(19) 0.049(2) -0.0006(16) -0.0012(17) -0.0160(16)
    C21 0.0565(19) 0.061(2) 0.053(2) 0.0002(17) -0.0026(17) -0.0195(17)
    C22 0.064(2) 0.065(2) 0.062(2) -0.0002(18) 0.0034(19) -0.0245(19)
    C23 0.064(2) 0.072(2) 0.060(2) 0.0040(19) -0.0010(19) -0.0249(19)
    C24 0.066(2) 0.068(2) 0.061(2) -0.0003(19) 0.0018(19) -0.0249(19)
    C25 0.068(2) 0.071(2) 0.059(2) 0.0068(19) -0.0021(19) -0.0239(19)
    C26 0.070(2) 0.070(2) 0.057(2) 0.0007(19) 0.0009(19) -0.0244(19)
    C27 0.071(2) 0.071(2) 0.056(2) 0.0050(19) 0.0004(19) -0.0215(19)
    C28 0.074(2) 0.071(2) 0.057(2) 0.002(2) 0.0013(19) -0.0211(19)
    C29 0.075(2) 0.075(2) 0.059(2) 0.010(2) -0.005(2) -0.023(2)
    C30 0.082(3) 0.078(3) 0.058(2) 0.005(2) -0.004(2) -0.020(2)
    C31 0.102(3) 0.094(3) 0.069(3) 0.016(3) -0.006(2) -0.036(2)
    C32 0.115(4) 0.118(4) 0.080(3) 0.013(3) -0.015(3) -0.047(3)
    C33 0.0416(16) 0.0331(15) 0.058(2) 0.0040(13) 0.0018(15) -0.0085(14)
    C34 0.0368(16) 0.0427(17) 0.064(2) 0.0066(14) 0.0046(16) -0.0007(16)
    C35 0.0483(18) 0.0391(17) 0.065(2) 0.0141(14) 0.0161(16) -0.0040(16)
    C36 0.0509(18) 0.0346(16) 0.053(2) 0.0048(14) 0.0114(16) -0.0117(14)
    C37 0.0434(16) 0.0287(14) 0.0398(17) 0.0027(12) 0.0075(14) -0.0034(13)
    C38 0.0441(16) 0.0300(14) 0.0345(16) 0.0012(12) 0.0036(13) -0.0024(12)
    C39 0.0553(19) 0.0392(17) 0.050(2) 0.0023(15) 0.0021(16) -0.0167(15)
    C40 0.065(2) 0.0416(18) 0.055(2) -0.0066(16) -0.0075(17) -0.0188(16)
    C41 0.0457(17) 0.0539(19) 0.053(2) -0.0041(16) -0.0114(16) -0.0064(16)
    C42 0.0405(16) 0.0432(17) 0.051(2) 0.0041(14) 0.0019(15) -0.0063(15)
    O5 0.116(2) 0.135(3) 0.078(2) -0.052(2) 0.003(2) 0.003(2)
    C43 0.120(4) 0.148(5) 0.085(4) -0.033(4) 0.003(3) 0.012(3)
_geom_special_details
;
All e.s.d.'s (except the e.s.d. in the dihedral angle between two l.s. planes)
are estimated using the full covariance matrix. The cell e.s.d.'s are taken
into account individually in the estimation of e.s.d.'s in distances, angles
and torsion angles; correlations between e.s.d.'s in cell parameters are only
used when they are defined by crystal symmetry. An approximate (isotropic)
treatment of cell e.s.d.'s is used for estimating e.s.d.'s involving l.s.
planes.
;
loop_
    _geom_bond_atom_site_label_1
    _geom_bond_atom_site_label_2
    _geom_bond_site_symmetry_2
    _geom_bond_distance
    _geom_bond_publ_flag
    Cu1 O1 . 1.945(2) ?
    Cu1 O3 2_766 1.9617(17) ?
    Cu1 N2 . 2.005(2) ?
    Cu1 N1 . 2.019(2) ?
    Cu1 O3 . 2.349(2) ?
    O1 C1 . 1.268(4) ?
    O2 C1 . 1.235(4) ?
    O3 C17 . 1.289(3) ?
    O3 Cu1 2_766 1.9617(17) ?
    O4 C17 . 1.222(3) ?
    N1 C33 . 1.346(3) ?
    N1 C37 . 1.357(3) ?
    N2 C42 . 1.342(3) ?
    N2 C38 . 1.347(3) ?
    C1 C2 . 1.519(4) ?
    C2 C3 . 1.519(4) ?
    C2 H2A . 0.9700 ?
    C2 H2B . 0.9700 ?
    C3 C4 . 1.506(4) ?
    C3 H3A . 0.9700 ?
    C3 H3B . 0.9700 ?
    C4 C5 . 1.502(4) ?
    C4 H4A . 0.9700 ?
    C4 H4B . 0.9700 ?
    C5 C6 . 1.507(4) ?
    C5 H5A . 0.9700 ?
    C5 H5B . 0.9700 ?
    C6 C7 . 1.505(4) ?
    C6 H6A . 0.9700 ?
    C6 H6B . 0.9700 ?
    C7 C8 . 1.510(4) ?
    C7 H7A . 0.9700 ?
    C7 H7B . 0.9700 ?
    C8 C9 . 1.493(4) ?
    C8 H8A . 0.9700 ?
    C8 H8B . 0.9700 ?
    C9 C10 . 1.501(4) ?
    C9 H9A . 0.9700 ?
    C9 H9B . 0.9700 ?
    C10 C11 . 1.495(4) ?
    C10 H10A . 0.9700 ?
    C10 H10B . 0.9700 ?
    C11 C12 . 1.494(4) ?
    C11 H11A . 0.9700 ?
    C11 H11B . 0.9700 ?
    C12 C13 . 1.496(4) ?
    C12 H12A . 0.9700 ?
    C12 H12B . 0.9700 ?
    C13 C14 . 1.486(5) ?
    C13 H13A . 0.9700 ?
    C13 H13B . 0.9700 ?
    C14 C15 . 1.497(5) ?
    C14 H14A . 0.9700 ?
    C14 H14B . 0.9700 ?
    C15 C16 . 1.490(5) ?
    C15 H15A . 0.9700 ?
    C15 H15B . 0.9700 ?
    C16 H16A . 0.9600 ?
    C16 H16B . 0.9600 ?
    C16 H16C . 0.9600 ?
    C17 C18 . 1.519(4) ?
    C18 C19 . 1.513(4) ?
    C18 H18A . 0.9700 ?
    C18 H18B . 0.9700 ?
    C19 C20 . 1.512(4) ?
    C19 H19A . 0.9700 ?
    C19 H19B . 0.9700 ?
    C20 C21 . 1.507(4) ?
    C20 H20A . 0.9700 ?
    C20 H20B . 0.9700 ?
    C21 C22 . 1.515(4) ?
    C21 H21A . 0.9700 ?
    C21 H21B . 0.9700 ?
    C22 C23 . 1.499(4) ?
    C22 H22A . 0.9700 ?
    C22 H22B . 0.9700 ?
    C23 C24 . 1.511(4) ?
    C23 H23A . 0.9700 ?
    C23 H23B . 0.9700 ?
    C24 C25 . 1.505(4) ?
    C24 H24A . 0.9700 ?
    C24 H24B . 0.9700 ?
    C25 C26 . 1.504(4) ?
    C25 H25A . 0.9700 ?
    C25 H25B . 0.9700 ?
    C26 C27 . 1.502(4) ?
    C26 H26A . 0.9700 ?
    C26 H26B . 0.9700 ?
    C27 C28 . 1.502(4) ?
    C27 H27A . 0.9700 ?
    C27 H27B . 0.9700 ?
    C28 C29 . 1.487(5) ?
    C28 H28A . 0.9700 ?
    C28 H28B . 0.9700 ?
    C29 C30 . 1.502(4) ?
    C29 H29A . 0.9700 ?
    C29 H29B . 0.9700 ?
    C30 C31 . 1.484(5) ?
    C30 H30A . 0.9700 ?
    C30 H30B . 0.9700 ?
    C31 C32 . 1.493(5) ?
    C31 H31A . 0.9700 ?
    C31 H31B . 0.9700 ?
    C32 H32A . 0.9600 ?
    C32 H32B . 0.9600 ?
    C32 H32C . 0.9600 ?
    C33 C34 . 1.363(4) ?
    C33 H33 . 0.9300 ?
    C34 C35 . 1.365(4) ?
    C34 H34 . 0.9300 ?
    C35 C36 . 1.384(4) ?
    C35 H35 . 0.9300 ?
    C36 C37 . 1.372(4) ?
    C36 H36 . 0.9300 ?
    C37 C38 . 1.481(4) ?
    C38 C39 . 1.391(3) ?
    C39 C40 . 1.377(4) ?
    C39 H39 . 0.9300 ?
    C40 C41 . 1.371(4) ?
    C40 H40 . 0.9300 ?
    C41 C42 . 1.377(4) ?
    C41 H41 . 0.9300 ?
    C42 H42 . 0.9300 ?
    O5 C43 . 1.359(5) ?
    O5 H5 . 0.86(2) ?
    C43 H43A . 0.9600 ?
    C43 H43B . 0.9600 ?
    C43 H43C . 0.9600 ?
loop_
    _geom_angle_atom_site_label_1
    _geom_angle_atom_site_label_2
    _geom_angle_atom_site_label_3
    _geom_angle_site_symmetry_1
    _geom_angle_site_symmetry_3
    _geom_angle
    _geom_angle_publ_flag
    O1 Cu1 O3 . 2_766 90.51(8) ?
    O1 Cu1 N2 . . 95.52(9) ?
    O3 Cu1 N2 2_766 . 172.47(8) ?
    O1 Cu1 N1 . . 173.45(9) ?
    O3 Cu1 N1 2_766 . 93.43(8) ?
    N2 Cu1 N1 . . 80.17(9) ?
    O1 Cu1 O3 . . 89.86(8) ?
    O3 Cu1 O3 2_766 . 77.36(8) ?
    N2 Cu1 O3 . . 107.08(8) ?
    N1 Cu1 O3 . . 96.10(8) ?
    C1 O1 Cu1 . . 119.20(19) ?
    C17 O3 Cu1 . 2_766 113.34(17) ?
    C17 O3 Cu1 . . 142.73(18) ?
    Cu1 O3 Cu1 2_766 . 102.64(8) ?
    C33 N1 C37 . . 117.7(2) ?
    C33 N1 Cu1 . . 126.72(18) ?
    C37 N1 Cu1 . . 115.38(17) ?
    C42 N2 C38 . . 118.8(2) ?
    C42 N2 Cu1 . . 125.58(19) ?
    C38 N2 Cu1 . . 115.63(17) ?
    O2 C1 O1 . . 124.4(3) ?
    O2 C1 C2 . . 119.8(3) ?
    O1 C1 C2 . . 115.8(3) ?
    C3 C2 C1 . . 109.7(2) ?
    C3 C2 H2A . . 109.7 ?
    C1 C2 H2A . . 109.7 ?
    C3 C2 H2B . . 109.7 ?
    C1 C2 H2B . . 109.7 ?
    H2A C2 H2B . . 108.2 ?
    C4 C3 C2 . . 114.7(3) ?
    C4 C3 H3A . . 108.6 ?
    C2 C3 H3A . . 108.6 ?
    C4 C3 H3B . . 108.6 ?
    C2 C3 H3B . . 108.6 ?
    H3A C3 H3B . . 107.6 ?
    C5 C4 C3 . . 113.9(3) ?
    C5 C4 H4A . . 108.8 ?
    C3 C4 H4A . . 108.8 ?
    C5 C4 H4B . . 108.8 ?
    C3 C4 H4B . . 108.8 ?
    H4A C4 H4B . . 107.7 ?
    C4 C5 C6 . . 116.4(3) ?
    C4 C5 H5A . . 108.2 ?
    C6 C5 H5A . . 108.2 ?
    C4 C5 H5B . . 108.2 ?
    C6 C5 H5B . . 108.2 ?
    H5A C5 H5B . . 107.3 ?
    C7 C6 C5 . . 114.7(3) ?
    C7 C6 H6A . . 108.6 ?
    C5 C6 H6A . . 108.6 ?
    C7 C6 H6B . . 108.6 ?
    C5 C6 H6B . . 108.6 ?
    H6A C6 H6B . . 107.6 ?
    C6 C7 C8 . . 115.7(3) ?
    C6 C7 H7A . . 108.4 ?
    C8 C7 H7A . . 108.4 ?
    C6 C7 H7B . . 108.4 ?
    C8 C7 H7B . . 108.4 ?
    H7A C7 H7B . . 107.4 ?
    C9 C8 C7 . . 114.9(3) ?
    C9 C8 H8A . . 108.5 ?
    C7 C8 H8A . . 108.5 ?
    C9 C8 H8B . . 108.5 ?
    C7 C8 H8B . . 108.5 ?
    H8A C8 H8B . . 107.5 ?
    C8 C9 C10 . . 116.6(3) ?
    C8 C9 H9A . . 108.2 ?
    C10 C9 H9A . . 108.2 ?
    C8 C9 H9B . . 108.2 ?
    C10 C9 H9B . . 108.2 ?
    H9A C9 H9B . . 107.3 ?
    C11 C10 C9 . . 116.7(3) ?
    C11 C10 H10A . . 108.1 ?
    C9 C10 H10A . . 108.1 ?
    C11 C10 H10B . . 108.1 ?
    C9 C10 H10B . . 108.1 ?
    H10A C10 H10B . . 107.3 ?
    C12 C11 C10 . . 116.0(3) ?
    C12 C11 H11A . . 108.3 ?
    C10 C11 H11A . . 108.3 ?
    C12 C11 H11B . . 108.3 ?
    C10 C11 H11B . . 108.3 ?
    H11A C11 H11B . . 107.4 ?
    C11 C12 C13 . . 116.9(3) ?
    C11 C12 H12A . . 108.1 ?
    C13 C12 H12A . . 108.1 ?
    C11 C12 H12B . . 108.1 ?
    C13 C12 H12B . . 108.1 ?
    H12A C12 H12B . . 107.3 ?
    C14 C13 C12 . . 116.5(3) ?
    C14 C13 H13A . . 108.2 ?
    C12 C13 H13A . . 108.2 ?
    C14 C13 H13B . . 108.2 ?
    C12 C13 H13B . . 108.2 ?
    H13A C13 H13B . . 107.3 ?
    C13 C14 C15 . . 117.5(3) ?
    C13 C14 H14A . . 107.9 ?
    C15 C14 H14A . . 107.9 ?
    C13 C14 H14B . . 107.9 ?
    C15 C14 H14B . . 107.9 ?
    H14A C14 H14B . . 107.2 ?
    C16 C15 C14 . . 115.7(4) ?
    C16 C15 H15A . . 108.4 ?
    C14 C15 H15A . . 108.4 ?
    C16 C15 H15B . . 108.4 ?
    C14 C15 H15B . . 108.4 ?
    H15A C15 H15B . . 107.4 ?
    C15 C16 H16A . . 109.5 ?
    C15 C16 H16B . . 109.5 ?
    H16A C16 H16B . . 109.5 ?
    C15 C16 H16C . . 109.5 ?
    H16A C16 H16C . . 109.5 ?
    H16B C16 H16C . . 109.5 ?
    O4 C17 O3 . . 123.0(3) ?
    O4 C17 C18 . . 121.1(3) ?
    O3 C17 C18 . . 115.9(3) ?
    C19 C18 C17 . . 113.9(2) ?
    C19 C18 H18A . . 108.8 ?
    C17 C18 H18A . . 108.8 ?
    C19 C18 H18B . . 108.8 ?
    C17 C18 H18B . . 108.8 ?
    H18A C18 H18B . . 107.7 ?
    C20 C19 C18 . . 113.0(2) ?
    C20 C19 H19A . . 109.0 ?
    C18 C19 H19A . . 109.0 ?
    C20 C19 H19B . . 109.0 ?
    C18 C19 H19B . . 109.0 ?
    H19A C19 H19B . . 107.8 ?
    C21 C20 C19 . . 115.3(3) ?
    C21 C20 H20A . . 108.4 ?
    C19 C20 H20A . . 108.4 ?
    C21 C20 H20B . . 108.4 ?
    C19 C20 H20B . . 108.4 ?
    H20A C20 H20B . . 107.5 ?
    C20 C21 C22 . . 114.1(3) ?
    C20 C21 H21A . . 108.7 ?
    C22 C21 H21A . . 108.7 ?
    C20 C21 H21B . . 108.7 ?
    C22 C21 H21B . . 108.7 ?
    H21A C21 H21B . . 107.6 ?
    C23 C22 C21 . . 115.3(3) ?
    C23 C22 H22A . . 108.4 ?
    C21 C22 H22A . . 108.4 ?
    C23 C22 H22B . . 108.4 ?
    C21 C22 H22B . . 108.4 ?
    H22A C22 H22B . . 107.5 ?
    C22 C23 C24 . . 115.4(3) ?
    C22 C23 H23A . . 108.4 ?
    C24 C23 H23A . . 108.4 ?
    C22 C23 H23B . . 108.4 ?
    C24 C23 H23B . . 108.4 ?
    H23A C23 H23B . . 107.5 ?
    C25 C24 C23 . . 115.2(3) ?
    C25 C24 H24A . . 108.5 ?
    C23 C24 H24A . . 108.5 ?
    C25 C24 H24B . . 108.5 ?
    C23 C24 H24B . . 108.5 ?
    H24A C24 H24B . . 107.5 ?
    C26 C25 C24 . . 115.9(3) ?
    C26 C25 H25A . . 108.3 ?
    C24 C25 H25A . . 108.3 ?
    C26 C25 H25B . . 108.3 ?
    C24 C25 H25B . . 108.3 ?
    H25A C25 H25B . . 107.4 ?
    C27 C26 C25 . . 115.3(3) ?
    C27 C26 H26A . . 108.4 ?
    C25 C26 H26A . . 108.4 ?
    C27 C26 H26B . . 108.4 ?
    C25 C26 H26B . . 108.4 ?
    H26A C26 H26B . . 107.5 ?
    C26 C27 C28 . . 116.2(3) ?
    C26 C27 H27A . . 108.2 ?
    C28 C27 H27A . . 108.2 ?
    C26 C27 H27B . . 108.2 ?
    C28 C27 H27B . . 108.2 ?
    H27A C27 H27B . . 107.4 ?
    C29 C28 C27 . . 115.5(3) ?
    C29 C28 H28A . . 108.4 ?
    C27 C28 H28A . . 108.4 ?
    C29 C28 H28B . . 108.4 ?
    C27 C28 H28B . . 108.4 ?
    H28A C28 H28B . . 107.5 ?
    C28 C29 C30 . . 116.9(3) ?
    C28 C29 H29A . . 108.1 ?
    C30 C29 H29A . . 108.1 ?
    C28 C29 H29B . . 108.1 ?
    C30 C29 H29B . . 108.1 ?
    H29A C29 H29B . . 107.3 ?
    C31 C30 C29 . . 116.9(3) ?
    C31 C30 H30A . . 108.1 ?
    C29 C30 H30A . . 108.1 ?
    C31 C30 H30B . . 108.1 ?
    C29 C30 H30B . . 108.1 ?
    H30A C30 H30B . . 107.3 ?
    C30 C31 C32 . . 116.4(4) ?
    C30 C31 H31A . . 108.2 ?
    C32 C31 H31A . . 108.2 ?
    C30 C31 H31B . . 108.2 ?
    C32 C31 H31B . . 108.2 ?
    H31A C31 H31B . . 107.3 ?
    C31 C32 H32A . . 109.5 ?
    C31 C32 H32B . . 109.5 ?
    H32A C32 H32B . . 109.5 ?
    C31 C32 H32C . . 109.5 ?
    H32A C32 H32C . . 109.5 ?
    H32B C32 H32C . . 109.5 ?
    N1 C33 C34 . . 122.7(3) ?
    N1 C33 H33 . . 118.6 ?
    C34 C33 H33 . . 118.6 ?
    C33 C34 C35 . . 119.7(3) ?
    C33 C34 H34 . . 120.2 ?
    C35 C34 H34 . . 120.2 ?
    C34 C35 C36 . . 118.6(3) ?
    C34 C35 H35 . . 120.7 ?
    C36 C35 H35 . . 120.7 ?
    C37 C36 C35 . . 119.4(3) ?
    C37 C36 H36 . . 120.3 ?
    C35 C36 H36 . . 120.3 ?
    N1 C37 C36 . . 121.8(2) ?
    N1 C37 C38 . . 113.6(2) ?
    C36 C37 C38 . . 124.6(2) ?
    N2 C38 C39 . . 121.7(3) ?
    N2 C38 C37 . . 114.8(2) ?
    C39 C38 C37 . . 123.4(3) ?
    C40 C39 C38 . . 118.3(3) ?
    C40 C39 H39 . . 120.8 ?
    C38 C39 H39 . . 120.8 ?
    C41 C40 C39 . . 120.2(3) ?
    C41 C40 H40 . . 119.9 ?
    C39 C40 H40 . . 119.9 ?
    C40 C41 C42 . . 118.6(3) ?
    C40 C41 H41 . . 120.7 ?
    C42 C41 H41 . . 120.7 ?
    N2 C42 C41 . . 122.4(3) ?
    N2 C42 H42 . . 118.8 ?
    C41 C42 H42 . . 118.8 ?
    C43 O5 H5 . . 116(4) ?
    O5 C43 H43A . . 109.5 ?
    O5 C43 H43B . . 109.5 ?
    H43A C43 H43B . . 109.5 ?
    O5 C43 H43C . . 109.5 ?
    H43A C43 H43C . . 109.5 ?
    H43B C43 H43C . . 109.5 ?
loop_
    _geom_hbond_atom_site_label_D
    _geom_hbond_atom_site_label_H
    _geom_hbond_atom_site_label_A
    _geom_hbond_site_symmetry_A
    _geom_hbond_distance_DH
    _geom_hbond_distance_HA
    _geom_hbond_distance_DA
    _geom_hbond_angle_DHA
    C33 H33 O1 2_766 0.93 2.50 3.093(3) 122
    C33 H33 O3 2_766 0.93 2.57 3.071(3) 114
    C35 H35 O2 2_756 0.93 2.42 3.129(3) 134
    C39 H39 O4 1_545 0.93 2.41 3.258(4) 152
    C41 H41 O5 2_656 0.93 2.46 3.153(4) 131
    C42 H42 O1 . 0.93 2.59 3.096(3) 115
    O5 H5 O2 . 0.86(2) 1.89(3) 2.732(4) 166(6)
data_global
_journal_date_recd_electronic     2011-04-01
_journal_date_accepted     2011-04-11
_journal_name_full     'Acta Crystallographica, Section E'
_journal_year     2011
_journal_volume     67
_journal_issue      5
_journal_page_first     m599
_journal_page_last     m600
_journal_paper_category     QM
_journal_coeditor_code     OM2420
_publ_contact_author_name     'Hamid Khaledi'
_publ_contact_author_address
;
Department of Chemistry, University of Malaya, 50603 Kuala Lumpur, Malaysia
;
_publ_contact_author_email     khaledi@siswa.um.edu.my
_publ_contact_author_fax     '+60379674193'
_publ_contact_author_phone     '603-79674246'
_publ_section_title
;\
Bis(\m-hexadecanoato-\k^2^<i>O</i>:<i>O</i>)bis[(2,2'-bipyridine-\k^2^<i>N</i>,\
<i>N</i>')(hexadecanoato-\k<i>O</i>)copper(II)] methanol disolvate
;
loop_
    _publ_author_name
    _publ_author_footnote
    _publ_author_address
    'Che Mat, Ahmad Nazeer' .
;
Department of Chemistry, University of Malaya, 50603 Kuala Lumpur, Malaysia
;
    'Abdullah, Norbani' .
;
Department of Chemistry, University of Malaya, 50603 Kuala Lumpur, Malaysia
;
    'Khaledi, Hamid' .
;
Department of Chemistry, University of Malaya, 50603 Kuala Lumpur, Malaysia
;
    'Tee, Jia Ti' .
;
Department of Chemistry, University of Malaya, 50603 Kuala Lumpur, Malaysia
;
