# Supplementary material for: Bis(μ-hexa­deca­noato-κ2 O:O)bis­[(2,2′-bipyridine-κ2 N,N′)(hexa­deca­noato-κO)copper(II)] methanol disolvate
Source: Acta Crystallogr Sect E Struct Rep Online. 2011 Apr 16;67(Pt 5):m599–600. doi: 10.1107/S1600536811013559 (PMC3089362; doi:10.1107/S1600536811013559)
Supplement: Supplementary file 2 [file e-67-0m599-Isup2.hkl]

# 
# h,k,l, Fc-squared, Fo-squared, sigma(Fo-squared) and status flag 
# 
data_I
_shelx_title ' JENNY1142_0m in P-1' 
_shelx_refln_list_code          4 
_shelx_F_calc_maximum      389.23 
_exptl_crystal_F_000       830.00 
_reflns_d_resolution_high  0.8255 
 
loop_ 
 _symmetry_equiv_pos_as_xyz 
 'x, y, z' 
 '-x, -y, -z' 
 
_cell_length_a     9.6064 
_cell_length_b     9.7506 
_cell_length_c    24.0234 
_cell_angle_alpha  92.559 
_cell_angle_beta   98.681 
_cell_angle_gamma  95.516 
 
_shelx_F_squared_multiplier     1.000 
 
loop_ 
 _refln_index_h 
 _refln_index_k 
 _refln_index_l 
 _refln_F_squared_calc 
 _refln_F_squared_meas 
 _refln_F_squared_sigma 
 _refln_observed_status 
   1   0   0     5040.84     5483.25     88.08 o 
   2   0   0     5210.71     5158.54     63.79 o 
   3   0   0     1577.48     1692.37     29.57 o 
   4   0   0      621.50      600.65     15.43 o 
   5   0   0     1210.34     1261.93     25.81 o 
   6   0   0      346.04      325.77     14.36 o 
   7   0   0      473.83      542.63     17.19 o 
   8   0   0      192.69      172.66     13.35 o 
   9   0   0       33.13       29.07      9.06 o 
  10   0   0      137.65      129.68     15.21 o 
  11   0   0       27.72       29.36     22.02 o 
 -11   1   0        9.93        4.40     17.62 o 
 -10   1   0        0.59       -7.40     12.33 o 
  -9   1   0      171.20      174.62     13.54 o 
  -8   1   0      428.82      452.11     23.54 o 
  -7   1   0      829.59      794.42     22.32 o 
  -6   1   0     1389.89     1414.79     30.35 o 
  -5   1   0      683.76      679.81     16.68 o 
  -4   1   0      318.54      306.21      9.98 o 
  -3   1   0      743.54      736.57     13.23 o 
  -2   1   0    42241.56    42685.71    634.21 o 
  -1   1   0     6811.22     7149.52    118.91 o 
   0   1   0     1194.07     1349.26     15.21 o 
   1   1   0      295.62      334.80      7.82 o 
   2   1   0     1468.87     1583.98     26.75 o 
   3   1   0      139.77      112.42      9.89 o 
   4   1   0        4.83        7.60      5.60 o 
   5   1   0       60.26       69.10     10.28 o 
   6   1   0      267.35      256.11     16.80 o 
   7   1   0       16.21       10.12      6.45 o 
   8   1   0      386.13      349.54     16.30 o 
   9   1   0      162.52      172.82     16.10 o 
  10   1   0       53.92       69.80     13.39 o 
  11   1   0       58.66       75.24     16.06 o 
 -11   2   0       41.49       43.88     18.19 o 
 -10   2   0       77.08       65.26     16.92 o 
  -9   2   0      529.23      509.42     42.57 o 
  -8   2   0        3.38       -5.81      5.81 o 
  -7   2   0       18.11       22.49      6.37 o 
  -6   2   0       91.74      129.46      8.73 o 
  -5   2   0      902.61      858.55     21.87 o 
  -4   2   0     2403.56     2588.66     48.90 o 
  -3   2   0      215.78      178.03      7.55 o 
  -2   2   0     1639.41     1519.46     41.11 o 
  -1   2   0       34.64       39.58      5.14 o 
   0   2   0       13.08       12.37      2.75 o 
   1   2   0      446.30      475.18      9.94 o 
   2   2   0     1016.26      943.21     23.71 o 
   3   2   0      919.87      929.48     17.92 o 
   4   2   0      676.03      734.25     17.92 o 
   5   2   0       41.33       44.43      7.23 o 
   6   2   0      439.70      426.91     16.78 o 
   7   2   0     1337.60     1390.14     32.50 o 
   8   2   0      475.30      442.21     55.05 o 
   9   2   0        1.89       -6.93      7.64 o 
  10   2   0        0.59      -10.10     10.10 o 
  11   2   0        1.04        0.00     12.36 o 
 -11   3   0      107.37      133.96     24.25 o 
 -10   3   0       10.31       26.43     20.55 o 
  -9   3   0       97.17      140.94     27.89 o 
  -8   3   0       75.26       48.45     19.08 o 
  -7   3   0       11.21        2.10     13.21 o 
  -6   3   0      664.69      663.72     20.89 o 
  -5   3   0     2032.27     1982.80     36.12 o 
  -4   3   0      305.49      298.89     10.36 o 
  -3   3   0      797.96      898.46     35.23 o 
  -2   3   0      482.78      478.37     22.02 o 
  -1   3   0      854.21      822.02     14.25 o 
   0   3   0      803.06      753.00     27.65 o 
   1   3   0     2224.86     2164.12     37.33 o 
   2   3   0     1123.07     1096.15     19.37 o 
   3   3   0        1.77        5.40      4.07 o 
   4   3   0      570.11      553.99     16.73 o 
   5   3   0      454.46      457.22     16.02 o 
   6   3   0     1084.87     1045.57     33.49 o 
   7   3   0      755.44      772.27     32.69 o 
   8   3   0       12.33       14.99     12.33 o 
   9   3   0       10.69        5.75     12.94 o 
  10   3   0        0.52      -11.67     11.67 o 
 -11   4   0       21.50       10.28     19.08 o 
 -10   4   0        0.15      -14.68     14.68 o 
  -9   4   0       93.72       29.36     19.08 o 
  -8   4   0      129.93      107.17     23.49 o 
  -7   4   0      419.89      418.40     35.23 o 
  -6   4   0      807.34      866.16     44.04 o 
  -5   4   0      359.41      356.74     27.89 o 
  -4   4   0      263.50      305.36     24.96 o 
  -3   4   0     2782.61     2966.98     77.81 o 
  -2   4   0     1880.34     1794.39     31.39 o 
  -1   4   0       21.54       15.41      3.76 o 
   0   4   0      120.85      107.48      7.53 o 
   1   4   0      805.78      821.14     23.34 o 
   2   4   0       49.44       38.42      7.73 o 
   3   4   0     1230.11     1208.04     23.14 o 
   4   4   0     1143.45     1072.56     22.15 o 
   5   4   0     1249.81     1229.80     25.91 o 
   6   4   0      479.11      543.05     28.42 o 
   7   4   0       11.81       17.49     11.90 o 
   8   4   0        7.78        4.34     20.55 o 
   9   4   0      313.16      305.33     27.97 o 
  10   4   0       47.10       62.60     20.22 o 
 -10   5   0      119.56       92.49     29.36 o 
  -9   5   0      199.40      274.53     36.70 o 
  -8   5   0      504.08      513.83     44.04 o 
  -7   5   0       40.47       45.51     17.62 o 
  -6   5   0       15.78        1.47     10.28 o 
  -5   5   0       56.53       23.49     11.74 o 
  -4   5   0      578.91      613.65     35.23 o 
  -3   5   0      711.41      707.22     22.76 o 
  -2   5   0      311.33      318.58     10.05 o 
  -1   5   0      390.31      410.60     12.36 o 
   0   5   0        5.45        3.91      4.24 o 
   1   5   0     2547.37     2658.38     49.24 o 
   2   5   0     3352.55     3184.14     58.59 o 
   3   5   0      919.06      814.00     29.01 o 
   4   5   0     1951.31     2073.27     51.31 o 
   5   5   0      164.70      166.87     18.60 o 
   6   5   0       43.57       50.43     24.22 o 
   7   5   0       12.25       22.18     30.83 o 
   8   5   0       66.45       73.15     17.97 o 
   9   5   0      142.79      136.42     24.38 o 
 -10   6   0       34.05        4.40     19.08 o 
  -9   6   0       52.33       29.36     20.55 o 
  -8   6   0       39.93       14.68     14.68 o 
  -7   6   0      315.43      321.51     33.77 o 
  -6   6   0      126.16      120.38     23.49 o 
  -5   6   0      450.52      487.40     38.17 o 
  -4   6   0      488.67      389.04     33.77 o 
  -3   6   0      210.23      211.33     10.63 o 
  -2   6   0       85.53       89.16      8.05 o 
  -1   6   0      373.68      371.95     19.16 o 
   0   6   0      987.94     1095.76     24.59 o 
   1   6   0      626.09      604.35     24.22 o 
   2   6   0      512.52      488.78     52.85 o 
   3   6   0       37.00       25.27      9.82 o 
   4   6   0       46.46       41.43     11.90 o 
   5   6   0        4.00       -4.57      9.17 o 
   6   6   0       51.56       33.03     13.50 o 
   7   6   0       22.29       53.58     16.61 o 
   8   6   0       64.26       29.91     16.51 o 
   9   6   0        5.42       -4.71     15.03 o 
  -9   7   0       70.61       51.38     24.96 o 
  -8   7   0      386.84      391.98     44.04 o 
  -7   7   0      347.56      384.64     41.11 o 
  -6   7   0        1.69        7.34     14.68 o 
  -5   7   0       12.99       13.21     14.68 o 
  -4   7   0     1056.65     1005.63     54.32 o 
  -3   7   0      220.53      168.83     24.96 o 
  -2   7   0     2309.50     2454.30     41.45 o 
  -1   7   0      144.97      141.50     10.74 o 
   0   7   0      320.92      315.51     15.42 o 
   1   7   0      136.54      146.95     15.41 o 
   2   7   0       89.48       76.08     12.94 o 
   3   7   0      292.34      268.83     21.26 o 
   4   7   0      292.77      274.66     38.90 o 
   5   7   0      532.71      584.89     45.51 o 
   6   7   0      395.94      434.90     30.94 o 
   7   7   0        1.52        2.38     14.81 o 
   8   7   0       29.19       39.68     18.60 o 
  -9   8   0      121.14      171.76     36.70 o 
  -8   8   0      253.83      339.12     44.04 o 
  -7   8   0      156.31      114.51     29.36 o 
  -6   8   0       18.54       -1.47     14.68 o 
  -5   8   0       18.02       24.96     19.08 o 
  -4   8   0      205.05      251.04     33.77 o 
  -3   8   0      395.84      421.34     39.64 o 
  -2   8   0      571.72      565.21     44.04 o 
  -1   8   0      373.01      379.08     21.73 o 
   0   8   0       12.49        3.34      6.67 o 
   1   8   0      252.87      256.06     19.18 o 
   2   8   0      273.44      273.86     21.26 o 
   3   8   0      385.07      350.15     24.85 o 
   4   8   0      167.27      186.88     43.31 o 
   5   8   0        0.22       14.35     13.99 o 
   6   8   0       68.33      100.14     26.43 o 
   7   8   0       26.12       40.37     17.65 o 
  -8   9   0        7.49        7.34     22.02 o 
  -7   9   0       53.33       38.17     24.96 o 
  -6   9   0      127.66      115.98     29.36 o 
  -5   9   0      199.07      205.53     35.23 o 
  -4   9   0      386.45      393.44     42.57 o 
  -3   9   0       80.72       61.66     22.02 o 
  -2   9   0      255.74      255.44     35.23 o 
  -1   9   0      509.12      586.70     46.98 o 
   0   9   0      198.39      202.10     15.98 o 
   1   9   0      139.73      139.57     17.10 o 
   2   9   0       63.01       52.97     14.53 o 
   3   9   0       50.09       72.21     25.69 o 
   4   9   0        8.15       -5.43     11.11 o 
   5   9   0       79.10       61.50     18.34 o 
   6   9   0      165.82      216.45     27.80 o 
  -7  10   0      130.84      123.32     35.23 o 
  -6  10   0      162.69      176.17     36.70 o 
  -5  10   0       31.02       17.62     22.02 o 
  -4  10   0        1.58      -17.62     17.62 o 
  -3  10   0        7.24       41.11     22.02 o 
  -2  10   0       57.53       95.42     26.43 o 
  -1  10   0       29.84       20.55     23.49 o 
   1  10   0        4.56       10.77     12.33 o 
   2  10   0        2.55       10.91     11.90 o 
   3  10   0       49.54       48.45     24.22 o 
   4  10   0       63.89       85.64     26.43 o 
   5  10   0      244.90      232.56     64.60 o 
  -5  11   0       24.87       45.51     29.36 o 
  -4  11   0       91.04       48.45     26.43 o 
  -3  11   0      187.27      236.36     41.11 o 
  -2  11   0       37.19       10.28     24.96 o 
  -1  11   0       18.79       55.79     26.43 o 
   2  11   0       21.93       41.11     16.51 o 
   3  11   0      111.15      153.82     23.81 o 
  -3 -11   1       45.53       41.11     44.04 o 
  -2 -11   1       77.32      113.02     21.26 o 
   1 -11   1       27.70       73.40     27.89 o 
   2 -11   1       47.49       88.08     29.36 o 
   3 -11   1      220.74      242.23     42.57 o 
   4 -11   1      108.68      107.17     33.77 o 
   5 -11   1       46.75       85.15     29.36 o 
  -5 -10   1      120.42       90.60     27.16 o 
  -4 -10   1       36.61       20.55     20.55 o 
  -3 -10   1        4.02       -0.53     12.94 o 
  -2 -10   1        0.88       -0.45     11.90 o 
  -1 -10   1        1.13      -10.13     13.21 o 
   1 -10   1      227.39      208.47     36.70 o 
   2 -10   1      146.60      173.23     33.77 o 
   3 -10   1        5.67       10.28     19.08 o 
   4 -10   1        0.11       -2.94     19.08 o 
   5 -10   1       28.57       96.89     29.36 o 
   6 -10   1      162.84      155.62     35.23 o 
   7 -10   1       90.11      101.30     32.30 o 
  -6  -9   1      107.41       65.72     26.43 o 
  -5  -9   1       70.51       63.17     18.14 o 
  -4  -9   1        5.20        0.31     12.33 o 
  -3  -9   1       12.31       12.64     11.64 o 
  -2  -9   1       27.46       51.22     13.99 o 
  -1  -9   1       92.24       89.00     15.03 o 
   0  -9   1      382.34      431.86     20.47 o 
   1  -9   1      361.62      434.55     42.57 o 
   2  -9   1      143.50      171.76     30.83 o 
   3  -9   1       37.10       -1.47     16.15 o 
   4  -9   1      431.21      346.47     41.11 o 
   5  -9   1      194.20      226.08     35.23 o 
   6  -9   1        2.36       17.62     20.55 o 
   7  -9   1       13.45        4.40     17.62 o 
   8  -9   1        2.48       -4.40     22.02 o 
  -7  -8   1        9.14       12.92     14.66 o 
  -6  -8   1       29.56       43.86     16.51 o 
  -5  -8   1        0.11       -4.40     11.42 o 
  -4  -8   1      190.88      187.92     24.96 o 
  -3  -8   1      408.30      454.46     27.49 o 
  -2  -8   1      179.47      202.73     19.02 o 
  -1  -8   1      254.74      247.02     18.14 o 
   0  -8   1        0.27        6.88      6.98 o 
   1  -8   1      412.03      439.95     17.27 o 
   2  -8   1      547.00      660.63     45.51 o 
   3  -8   1      651.89      700.27     48.45 o 
   4  -8   1      241.40      202.59     30.83 o 
   5  -8   1       11.64       10.28     16.15 o 
   6  -8   1      174.95      151.21     30.83 o 
   7  -8   1      181.68      132.13     30.83 o 
   8  -8   1      293.88      331.78     42.57 o 
   9  -8   1      118.14      179.10     38.17 o 
  -8  -7   1       15.60       21.22     16.92 o 
  -7  -7   1        5.45      -12.94     12.94 o 
  -6  -7   1      322.19      306.03     41.11 o 
  -5  -7   1      682.79      649.16     77.81 o 
  -4  -7   1      453.62      461.57     27.97 o 
  -3  -7   1      250.64      254.90     27.16 o 
  -2  -7   1      219.28      215.80     24.96 o 
  -1  -7   1       56.31       61.33     30.10 o 
   0  -7   1      391.60      398.38     20.98 o 
   1  -7   1       45.00       49.01      7.83 o 
   2  -7   1        2.66       -1.19      5.19 o 
   3  -7   1      377.57      390.51     33.77 o 
   4  -7   1       54.17       61.66     19.08 o 
   5  -7   1       58.71       49.91     19.08 o 
   6  -7   1        3.91       11.74     16.15 o 
   7  -7   1      307.95      349.40     39.64 o 
   8  -7   1      405.01      433.08     45.51 o 
   9  -7   1       52.08       23.49     22.02 o 
  -9  -6   1        2.53        2.68     28.63 o 
  -8  -6   1      100.12      120.09     24.22 o 
  -7  -6   1        1.85      -10.28     11.90 o 
  -6  -6   1        3.92       -1.68     10.86 o 
  -5  -6   1       39.11       49.97     13.99 o 
  -4  -6   1      152.33      148.28     17.10 o 
  -3  -6   1        0.93       -7.34     11.74 o 
  -2  -6   1      168.14      159.42     14.53 o 
  -1  -6   1      724.42      687.82     24.38 o 
   0  -6   1      102.13       72.43     15.69 o 
   1  -6   1      135.55      131.31      9.27 o 
   2  -6   1       68.49       80.65      7.24 o 
   3  -6   1       24.18       24.96      5.37 o 
   4  -6   1      571.53      532.91     36.70 o 
   5  -6   1      592.11      594.57     41.11 o 
   6  -6   1      278.33      281.87     30.83 o 
   7  -6   1      484.89      422.81     39.64 o 
   8  -6   1       45.19       45.51     19.08 o 
   9  -6   1       61.79       74.87     24.96 o 
  10  -6   1       39.64       35.23     22.02 o 
  -9  -5   1      124.80      192.21     25.89 o 
  -8  -5   1       45.72       76.25     18.14 o 
  -7  -5   1        4.41        9.08     13.21 o 
  -6  -5   1      955.26      952.85     77.81 o 
  -5  -5   1      273.57      253.06     40.37 o 
  -4  -5   1      403.28      413.12     15.56 o 
  -3  -5   1      952.77      995.33     41.84 o 
  -2  -5   1     4575.10     4545.23    111.57 o 
  -1  -5   1     1780.11     1869.61     69.04 o 
   0  -5   1        3.66        3.29      4.41 o 
   1  -5   1      173.19      181.33     10.89 o 
   2  -5   1      493.98      487.38     11.94 o 
   3  -5   1     1152.64     1167.12     48.45 o 
   4  -5   1      666.78      675.31     38.17 o 
   5  -5   1      171.98      167.36     23.49 o 
   6  -5   1       80.39       67.53     17.62 o 
   7  -5   1      110.79      138.00     24.96 o 
   8  -5   1      444.49      337.66     36.70 o 
   9  -5   1      139.92      133.59     29.36 o 
  10  -5   1      103.12       82.21     26.43 o 
 -10  -4   1       11.40        0.47     15.87 o 
  -9  -4   1      195.15      189.98     24.38 o 
  -8  -4   1     1010.87      935.10     41.11 o 
  -7  -4   1      118.59      113.06     17.65 o 
  -6  -4   1      703.86      735.95     31.65 o 
  -5  -4   1      571.38      565.59     18.15 o 
  -4  -4   1     1101.96     1107.75     23.98 o 
  -3  -4   1     1610.38     1620.76     53.98 o 
  -2  -4   1       88.16       75.44      7.10 o 
  -1  -4   1      155.96      149.89      9.01 o 
   0  -4   1       72.90       60.17      5.81 o 
   1  -4   1      203.07      192.15      7.86 o 
   2  -4   1     1329.79     1376.93     24.89 o 
   3  -4   1     1868.26     1911.43     58.72 o 
   4  -4   1      146.20      190.85     20.55 o 
   5  -4   1      256.37      298.02     27.89 o 
   6  -4   1      816.05      800.10     42.57 o 
   7  -4   1      137.07       85.15     20.55 o 
   8  -4   1       82.07       96.89     22.02 o 
   9  -4   1      137.91      148.28     29.36 o 
  10  -4   1        0.26       36.70     20.55 o 
  11  -4   1       11.56       36.70     23.49 o 
 -10  -3   1      128.84      125.37     25.74 o 
  -9  -3   1        0.07        2.36     11.90 o 
  -8  -3   1      109.14      106.48     18.14 o 
  -7  -3   1      858.79      801.57     43.31 o 
  -6  -3   1      445.07      434.23     17.92 o 
  -5  -3   1      310.50      347.86     14.58 o 
  -4  -3   1      299.67      302.26     12.47 o 
  -3  -3   1        3.85        4.09      4.07 o 
  -2  -3   1      391.88      395.35     11.17 o 
  -1  -3   1     4165.31     4063.51     47.12 o 
   0  -3   1      935.51      890.66     16.29 o 
   1  -3   1      448.67      435.86      9.39 o 
   2  -3   1      127.60      104.23     13.21 o 
   3  -3   1      486.52      600.44     29.36 o 
   4  -3   1      469.56      496.21     27.89 o 
   5  -3   1     2150.69     2095.74     37.48 o 
   6  -3   1      958.29      893.28     24.43 o 
   7  -3   1       11.00       27.92      8.11 o 
   8  -3   1       89.50      110.11     23.49 o 
   9  -3   1       84.72       64.60     23.49 o 
  10  -3   1       34.00        8.81     17.62 o 
  11  -3   1       73.81      102.77     29.36 o 
 -11  -2   1        1.81        2.08     12.41 o 
 -10  -2   1        0.61        8.43     11.43 o 
  -9  -2   1       12.05        4.55      7.89 o 
  -8  -2   1      399.68      407.94     19.97 o 
  -7  -2   1     1094.62     1069.50     28.86 o 
  -6  -2   1      452.16      450.59     17.18 o 
  -5  -2   1      206.06      224.57     11.81 o 
  -4  -2   1      910.58      927.70     20.47 o 
  -3  -2   1     1348.83     1342.96     23.25 o 
  -2  -2   1     4091.85     3806.00     44.26 o 
  -1  -2   1      982.89      984.40     16.06 o 
   0  -2   1     1370.04     1433.07     18.84 o 
   1  -2   1      115.79      106.07      3.85 o 
   2  -2   1        4.49       14.68      5.87 o 
   3  -2   1      366.32      333.39      9.31 o 
   4  -2   1      331.59      287.51     12.75 o 
   5  -2   1     1110.16     1099.99     20.22 o 
   6  -2   1      285.59      215.73     10.74 o 
   7  -2   1        0.62        1.25      7.21 o 
   8  -2   1        1.36       -5.81      5.81 o 
   9  -2   1      295.56      299.49     35.23 o 
  10  -2   1      174.52      199.66     32.30 o 
  11  -2   1       18.88       26.76     17.97 o 
 -11  -1   1       56.32       64.39     14.68 o 
 -10  -1   1       68.73       57.65     13.51 o 
  -9  -1   1      180.64      165.89     13.51 o 
  -8  -1   1      323.15      306.07     15.59 o 
  -7  -1   1       26.54       27.77      7.12 o 
  -6  -1   1      238.94      210.94     37.48 o 
  -5  -1   1       51.02       82.93     19.21 o 
  -4  -1   1       31.69       20.85      5.33 o 
  -3  -1   1      580.37      555.78     13.51 o 
  -2  -1   1     1036.79     1091.28     22.61 o 
  -1  -1   1       27.38       50.05      8.81 o 
   0  -1   1     3527.20     3768.48     37.46 o 
   1  -1   1     6585.73     6825.07    114.51 o 
   2  -1   1    37710.50    39716.79    453.75 o 
   3  -1   1      704.32      674.88     13.23 o 
   4  -1   1      304.71      285.29     10.14 o 
   5  -1   1      843.12      910.67     23.64 o 
   6  -1   1     1836.23     1767.71     31.76 o 
   7  -1   1      912.09      904.35     23.65 o 
   8  -1   1      415.59      421.85     18.88 o 
   9  -1   1      219.43      244.44     16.57 o 
  10  -1   1        2.52       -1.12     12.94 o 
  11  -1   1       11.06       36.70     22.02 o 
 -11   0   1       33.90       52.85     23.49 o 
 -10   0   1      107.77      111.38     12.45 o 
  -9   0   1       13.01        8.96      7.75 o 
  -8   0   1      153.31      141.18     11.44 o 
  -7   0   1      311.89      333.32     14.15 o 
  -6   0   1      342.05      291.51     11.88 o 
  -5   0   1      977.87      992.86     24.12 o 
  -4   0   1      520.95      477.85     16.43 o 
  -3   0   1     4068.00     4279.95     47.95 o 
  -2   0   1     3726.00     3777.35     66.06 o 
  -1   0   1     5578.34     6061.60     58.00 o 
   1   0   1     7427.67     4455.60     76.34 o 
   2   0   1     6464.36     6667.30     79.85 o 
   3   0   1      244.27      299.06     11.42 o 
   4   0   1      412.22      427.64     13.15 o 
   5   0   1     1692.85     1613.17     29.16 o 
   6   0   1      717.36      724.57     20.77 o 
   7   0   1      580.69      609.51     25.32 o 
   8   0   1      195.58      175.02     14.62 o 
   9   0   1       34.98       38.62      9.46 o 
  10   0   1      111.46      118.81     14.86 o 
  11   0   1       21.76       13.21     20.55 o 
 -11   1   1        4.16       14.68     19.08 o 
 -10   1   1        1.38        9.46     13.76 o 
  -9   1   1       80.11       68.49      9.99 o 
  -8   1   1      632.82      631.01     19.25 o 
  -7   1   1      571.44      588.61     19.06 o 
  -6   1   1     1132.96      844.79     20.68 o 
  -5   1   1      132.02      130.43      8.58 o 
  -4   1   1     1921.30     2105.91     29.45 o 
  -3   1   1     2211.74     2267.16     34.88 o 
  -2   1   1     3653.34     3946.18     74.87 o 
  -1   1   1     3497.36     3802.31     67.53 o 
   0   1   1        5.39       10.49      2.08 o 
   1   1   1      334.21      359.68     14.68 o 
   2   1   1      163.37      157.01      6.94 o 
   3   1   1      133.42      112.09     11.01 o 
   4   1   1      155.65      120.50      9.02 o 
   5   1   1       16.09       -1.26      4.27 o 
   6   1   1      145.87      156.47     16.12 o 
   7   1   1        0.10       -2.03      5.84 o 
   8   1   1      256.00      275.93     15.07 o 
   9   1   1      106.27      103.51     17.13 o 
  10   1   1       41.32       48.75     12.13 o 
  11   1   1       58.33       43.34     14.62 o 
 -11   2   1       98.13       96.08     25.69 o 
 -10   2   1       54.26       52.72     16.92 o 
  -9   2   1      521.67      632.74     45.51 o 
  -8   2   1      327.14      334.25     20.06 o 
  -7   2   1      100.90       86.84     11.64 o 
  -6   2   1       38.07       36.70      8.11 o 
  -5   2   1      739.74      753.34     21.87 o 
  -4   2   1     3320.46     3457.31     80.74 o 
  -3   2   1      136.08      101.30     11.74 o 
  -2   2   1     3783.74     3676.06     74.87 o 
  -1   2   1     1164.77     1175.46     22.76 o 
   0   2   1        1.69       -0.45      4.60 o 
   1   2   1     2469.73     2523.64     38.37 o 
   2   2   1      194.24      183.09      6.08 o 
   3   2   1      920.49      947.61     27.17 o 
   4   2   1      598.04      634.49     18.62 o 
   5   2   1       27.34       16.15      5.93 o 
   6   2   1      190.15      197.33     12.49 o 
   7   2   1     1255.01     1203.54     33.50 o 
   8   2   1      468.66      331.81     85.15 o 
   9   2   1        1.88       -8.07      9.01 o 
  10   2   1        0.43       -9.50     10.10 o 
  11   2   1        0.39       -5.62     12.02 o 
 -11   3   1      135.53      156.68     29.36 o 
 -10   3   1      341.97      368.49     41.11 o 
  -9   3   1       82.98      102.77     24.96 o 
  -8   3   1      118.98       67.53     20.55 o 
  -7   3   1       35.62       27.81      8.42 o 
  -6   3   1      631.02      586.29     20.37 o 
  -5   3   1     1491.06     1465.79     30.15 o 
  -4   3   1      319.35      318.57     22.02 o 
  -3   3   1      502.27      554.93     26.43 o 
  -2   3   1       74.92       81.38      6.61 o 
  -1   3   1     1985.62     1901.34     24.77 o 
   0   3   1      747.42      709.06     21.10 o 
   1   3   1     1045.87     1003.07     23.34 o 
   2   3   1     1428.16     1405.74     31.65 o 
   3   3   1       21.88       19.27      3.60 o 
   4   3   1     1283.43     1221.17     22.73 o 
   5   3   1     1021.45      999.81     37.70 o 
   6   3   1     2140.29     2077.77     49.93 o 
   7   3   1      408.64      398.42     25.89 o 
   8   3   1      118.10      128.71     18.69 o 
   9   3   1        7.40       22.08     13.99 o 
  10   3   1       55.02       59.99     16.56 o 
 -11   4   1       37.91       22.02     22.02 o 
 -10   4   1        0.32        0.00     17.62 o 
  -9   4   1       68.56       67.53     22.02 o 
  -8   4   1      281.99      328.85     33.77 o 
  -7   4   1      628.39      704.68     42.57 o 
  -6   4   1      539.63      521.17     35.23 o 
  -5   4   1      356.54      324.44     26.43 o 
  -4   4   1      686.41      742.85     35.23 o 
  -3   4   1     3595.43     3876.85     53.23 o 
  -2   4   1     2659.43     2537.02     39.36 o 
  -1   4   1       16.78       13.33      3.89 o 
   0   4   1       30.07       17.89      4.75 o 
   1   4   1      969.78     1021.95     53.58 o 
   2   4   1      379.62      431.30     18.14 o 
   3   4   1     1937.36     1985.35     44.60 o 
   4   4   1     6634.32     6518.50     76.22 o 
   5   4   1     1381.06     1342.68     40.92 o 
   6   4   1      555.48      529.41     27.97 o 
   7   4   1      152.62      140.49     24.22 o 
   8   4   1       78.42       48.95     16.51 o 
   9   4   1      255.80      286.99     28.03 o 
  10   4   1       64.08       64.05     19.64 o 
 -10   5   1      124.82      101.30     27.89 o 
  -9   5   1      287.41      303.89     36.70 o 
  -8   5   1      471.41      456.57     39.64 o 
  -7   5   1        8.86        0.00     13.21 o 
  -6   5   1        0.08       -7.34     10.28 o 
  -5   5   1       14.60       33.77     13.21 o 
  -4   5   1      894.53      886.72     42.57 o 
  -3   5   1      603.75      531.91     15.47 o 
  -2   5   1      594.14      554.73     15.87 o 
  -1   5   1      112.24      117.60      7.86 o 
   0   5   1       82.43       78.80     10.96 o 
   1   5   1     2487.31     2529.04     48.20 o 
   2   5   1     8273.32     9225.72    127.01 o 
   3   5   1      952.86      926.26     31.55 o 
   4   5   1      493.09      473.46     26.43 o 
   5   5   1      111.87      123.03     28.63 o 
   6   5   1      107.15      117.36     17.97 o 
   7   5   1       20.47       18.50     12.70 o 
   8   5   1      160.23      207.44     36.70 o 
   9   5   1      158.41      222.35     27.89 o 
 -10   6   1       33.09       36.70     22.02 o 
  -9   6   1       40.00       17.62     17.62 o 
  -8   6   1        0.54        1.47     14.68 o 
  -7   6   1      124.27      139.47     26.43 o 
  -6   6   1       19.39       16.15     13.21 o 
  -5   6   1      292.04      283.34     30.83 o 
  -4   6   1      671.75      648.89     41.11 o 
  -3   6   1      435.80      454.46     15.62 o 
  -2   6   1      268.17      253.56     10.85 o 
  -1   6   1      623.58      627.42     17.47 o 
   0   6   1      515.71      503.02     16.78 o 
   1   6   1      531.45      501.71     21.73 o 
   2   6   1      847.61      796.07     28.53 o 
   3   6   1      164.68      195.13     18.14 o 
   4   6   1       82.66       70.03     22.76 o 
   5   6   1        7.74        7.55     10.57 o 
   6   6   1       19.04      -10.28     11.42 o 
   7   6   1       68.26       55.87     17.56 o 
   8   6   1       51.10       43.78     16.92 o 
   9   6   1        3.36       -5.09     15.47 o 
  -9   7   1       90.91       66.06     26.43 o 
  -8   7   1      150.73      190.85     33.77 o 
  -7   7   1      379.44      468.32     44.04 o 
  -6   7   1       96.72       42.57     19.08 o 
  -5   7   1       21.51       20.55     14.68 o 
  -4   7   1      374.18      333.25     33.77 o 
  -3   7   1      183.04      178.79     15.41 o 
  -2   7   1      947.25      953.53     25.77 o 
  -1   7   1      425.05      403.29     32.97 o 
   0   7   1      494.58      519.38     19.06 o 
   1   7   1      179.16      181.42     35.23 o 
   2   7   1       14.12       15.63      8.78 o 
   3   7   1      312.08      333.66     24.96 o 
   4   7   1      199.30      236.67     22.16 o 
   5   7   1      346.38      366.35     46.24 o 
   6   7   1      315.13      362.05     29.01 o 
   7   7   1        6.59       13.31     15.03 o 
   8   7   1       30.00       25.00     16.51 o 
  -9   8   1      134.25       74.87     29.36 o 
  -8   8   1        5.95       -1.47     20.55 o 
  -7   8   1      167.31      142.40     32.30 o 
  -6   8   1       37.52       14.68     17.62 o 
  -5   8   1        0.74      -10.28     14.68 o 
  -4   8   1       16.15       20.55     16.15 o 
  -3   8   1      309.09      268.66     33.77 o 
  -2   8   1      783.59      799.98     27.31 o 
  -1   8   1      217.37      208.45     18.34 o 
   0   8   1       79.86       87.83     11.16 o 
   1   8   1      205.87      235.49     38.17 o 
   2   8   1      358.77      393.51     24.38 o 
   3   8   1      331.09      333.24     45.51 o 
   4   8   1       91.33       89.60     16.07 o 
   5   8   1        4.29        3.23     12.70 o 
   6   8   1       98.79      107.61     20.45 o 
   7   8   1       58.70       70.02     20.06 o 
  -8   9   1       15.79      -17.62     17.62 o 
  -7   9   1       56.34       88.08     29.36 o 
  -6   9   1      208.34      223.15     36.70 o 
  -5   9   1      167.12      177.64     32.30 o 
  -4   9   1      351.59      317.10     38.17 o 
  -3   9   1      111.90      117.45     27.89 o 
  -2   9   1      412.59      365.55     41.11 o 
  -1   9   1      519.19      558.38     32.75 o 
   0   9   1      101.65      117.68     15.47 o 
   1   9   1      330.93      362.93     46.98 o 
   2   9   1      168.58      169.53     31.56 o 
   3   9   1       67.58       54.92     21.29 o 
   4   9   1        6.95        4.29     13.38 o 
   5   9   1      152.58      131.04     30.83 o 
   6   9   1      245.14      234.89     28.42 o 
  -7  10   1      157.53      120.38     32.30 o 
  -6  10   1      154.43      151.21     35.23 o 
  -5  10   1       27.65       30.83     22.02 o 
  -4  10   1        8.59        1.47     16.15 o 
  -3  10   1        4.51       -7.34     16.15 o 
  -2  10   1        6.83       64.60     23.49 o 
  -1  10   1        2.12        4.40     16.15 o 
   0  10   1      179.04      208.47     27.89 o 
   1  10   1       68.21       46.67     27.89 o 
   2  10   1        0.04        5.75     12.33 o 
   3  10   1       22.23       19.92     14.68 o 
   4  10   1      307.23      339.65     47.71 o 
  -5  11   1       11.93      -14.68     19.08 o 
  -4  11   1       70.88       99.83     35.23 o 
  -3  11   1      131.91      190.85     38.17 o 
  -2  11   1       36.92       33.77     26.43 o 
  -1  11   1       32.96       83.68     30.83 o 
   2  11   1      500.45      465.47     45.51 o 
  -3 -11   2       51.18       37.91     17.56 o 
  -2 -11   2       96.13       74.81     22.02 o 
   1 -11   2       27.94       27.89     23.49 o 
   2 -11   2       65.07       71.94     27.89 o 
   3 -11   2      197.05      207.00     39.64 o 
   4 -11   2      111.96       54.32     27.89 o 
   5 -11   2       62.30       -1.47     22.02 o 
  -5 -10   2       54.75       87.60     21.26 o 
  -4 -10   2       57.12       64.76     18.35 o 
  -3 -10   2        7.08       19.98     14.42 o 
  -2 -10   2        0.81       -7.13     10.86 o 
  -1 -10   2        0.77      -14.68     14.68 o 
   0 -10   2      111.25      136.53     32.30 o 
   1 -10   2      593.14      638.61     54.32 o 
   2 -10   2      229.11      356.74     42.57 o 
   3 -10   2        7.97        4.40     17.62 o 
   4 -10   2        0.21       -7.34     16.15 o 
   5 -10   2       40.01       79.28     27.89 o 
   6 -10   2      131.32      165.89     35.23 o 
  -6  -9   2      116.30      119.68     24.38 o 
  -5  -9   2       97.17       98.23     19.64 o 
  -4  -9   2       46.33       44.14     15.47 o 
  -3  -9   2        4.39        8.94     11.90 o 
  -2  -9   2       27.99       31.14     12.33 o 
  -1  -9   2      102.77       73.44     13.99 o 
   0  -9   2      516.54      513.39     35.54 o 
   1  -9   2      220.14      253.98     35.23 o 
   2  -9   2       54.36       73.40     24.96 o 
   3  -9   2       24.84       22.02     17.62 o 
   4  -9   2      257.92      237.83     35.23 o 
   5  -9   2       66.17       85.15     26.43 o 
   6  -9   2      301.32      308.30     42.57 o 
   7  -9   2        6.32       -8.81     16.15 o 
   8  -9   2       20.70       -8.81     20.55 o 
  -7  -8   2        3.88       -9.44     14.68 o 
  -6  -8   2        4.91       -4.91     13.02 o 
  -5  -8   2        4.15       -9.41     15.41 o 
  -4  -8   2      163.75      175.21     20.45 o 
  -3  -8   2      400.80      376.64     25.29 o 
  -2  -8   2       90.66       98.65     15.03 o 
  -1  -8   2      182.21      202.72     33.03 o 
   0  -8   2        5.68        6.19      8.73 o 
   1  -8   2      417.71      451.84     17.60 o 
   2  -8   2      271.10      321.51     35.23 o 
   3  -8   2      755.11      734.04     48.45 o 
   4  -8   2     1024.76     1111.33     60.19 o 
   5  -8   2        2.40        1.47     16.15 o 
   6  -8   2        7.15       16.15     19.08 o 
   7  -8   2      158.33      113.04     29.36 o 
   8  -8   2      360.98      226.08     38.17 o 
   9  -8   2      100.20       61.66     29.36 o 
  -8  -7   2        5.92        2.31     14.68 o 
  -7  -7   2       34.07       16.35     15.03 o 
  -6  -7   2      137.17      120.60     20.22 o 
  -5  -7   2      686.58      673.46     33.17 o 
  -4  -7   2      510.17      450.14     26.93 o 
  -3  -7   2      244.05      264.60     20.22 o 
  -2  -7   2      235.25      236.55     30.83 o 
  -1  -7   2        3.99        0.00      7.27 o 
   0  -7   2      384.63      383.45     15.98 o 
   1  -7   2       71.70       71.20      7.97 o 
   2  -7   2      426.73      458.46     20.86 o 
   3  -7   2      462.68      499.14     38.17 o 
   4  -7   2       37.13       33.77     16.15 o 
   5  -7   2      264.15      237.83     30.83 o 
   6  -7   2       38.58       42.57     19.08 o 
   7  -7   2      252.48      221.68     33.77 o 
   8  -7   2      390.82      425.74     44.04 o 
   9  -7   2       36.23        1.47     19.08 o 
  -9  -6   2        0.06       18.91     17.10 o 
  -8  -6   2      138.72      147.25     23.20 o 
  -7  -6   2       49.25       46.39     15.47 o 
  -6  -6   2       17.98        2.20     11.42 o 
  -5  -6   2      440.87      448.63     57.25 o 
  -4  -6   2      141.78      198.54     18.14 o 
  -3  -6   2       80.19      103.53     13.99 o 
  -2  -6   2      215.33      199.33     16.07 o 
  -1  -6   2      736.75      704.17     36.11 o 
   0  -6   2        8.34       -3.02      4.47 o 
   1  -6   2       14.45       14.35      4.94 o 
   2  -6   2       65.20       81.23     11.88 o 
   3  -6   2        0.57        2.94     10.28 o 
   4  -6   2      751.51      789.82     44.04 o 
   5  -6   2      838.57      745.78     45.51 o 
   6  -6   2      396.62      359.68     35.23 o 
   7  -6   2      532.47      450.70     39.64 o 
   8  -6   2       17.03       10.28     17.62 o 
   9  -6   2       70.20       69.00     24.96 o 
  10  -6   2       51.39       83.68     26.43 o 
  -9  -5   2       62.28       60.43     19.18 o 
  -8  -5   2      281.04      297.11     38.17 o 
  -7  -5   2       68.39       78.80     18.35 o 
  -6  -5   2      251.24      190.60     20.68 o 
  -5  -5   2       53.02       58.00      8.50 o 
  -4  -5   2      218.88      211.58     13.11 o 
  -3  -5   2     1073.68     1097.25     25.40 o 
  -2  -5   2     3885.20     3913.66     66.90 o 
  -1  -5   2      708.26      700.57     19.12 o 
   0  -5   2       90.73      104.23      7.88 o 
   1  -5   2       12.06        6.20      4.77 o 
   2  -5   2      935.91      885.28     22.15 o 
   3  -5   2     2286.07     2382.68     73.40 o 
   4  -5   2      823.74      785.42     41.11 o 
   5  -5   2      291.16      300.96     27.89 o 
   6  -5   2      109.55      101.30     22.02 o 
   7  -5   2      219.16      176.17     27.89 o 
   8  -5   2      362.66      403.72     39.64 o 
   9  -5   2       84.62      138.00     30.83 o 
  10  -5   2       41.65       33.77     22.02 o 
 -10  -4   2      113.40       91.85     33.03 o 
  -9  -4   2       63.61       70.68     51.38 o 
  -8  -4   2        1.70        4.40     12.46 o 
  -7  -4   2      182.70      182.02     19.72 o 
  -6  -4   2      899.62      813.96     24.15 o 
  -5  -4   2      388.76      412.28     17.01 o 
  -4  -4   2     1468.50     1551.80     36.00 o 
  -3  -4   2     1859.66     1890.75     31.91 o 
  -2  -4   2       91.50      101.19      7.53 o 
  -1  -4   2        4.68        0.42      3.61 o 
   0  -4   2       61.16       61.49     10.07 o 
   1  -4   2      436.97      367.01      9.86 o 
   2  -4   2     1645.44     1699.18     26.10 o 
   3  -4   2      922.16      907.27     38.17 o 
   4  -4   2      170.29      174.70     20.55 o 
   5  -4   2      228.23      259.85     26.43 o 
   6  -4   2      632.77      667.97     41.11 o 
   7  -4   2        2.78       10.28     11.74 o 
   8  -4   2       10.07       11.74     14.68 o 
   9  -4   2      139.35      133.59     29.36 o 
  10  -4   2       89.70      108.64     27.89 o 
  11  -4   2       14.45       -4.40     19.08 o 
 -10  -3   2        5.35       -6.78     19.94 o 
  -9  -3   2       33.73       33.66     13.99 o 
  -8  -3   2      164.81      145.17     21.29 o 
  -7  -3   2      824.99      857.90     34.04 o 
  -6  -3   2      402.32      401.33     19.94 o 
  -5  -3   2      298.05      311.60     23.27 o 
  -4  -3   2      347.81      337.66     17.65 o 
  -3  -3   2      120.05      132.10     12.45 o 
  -2  -3   2        1.80        1.96      3.39 o 
  -1  -3   2     2691.48     2572.01     29.53 o 
   0  -3   2      392.34      325.43      9.25 o 
   1  -3   2      584.85      619.82     11.17 o 
   2  -3   2      174.52      180.57     16.15 o 
   3  -3   2      354.08      393.44     23.49 o 
   4  -3   2      742.96      692.93     33.77 o 
   5  -3   2     1703.71     1711.29     23.69 o 
   6  -3   2      343.82      454.10     12.83 o 
   7  -3   2       94.33       95.42     20.55 o 
   8  -3   2      116.79      117.45     24.96 o 
   9  -3   2       94.85      108.64     26.43 o 
  10  -3   2       66.90       57.25     23.49 o 
  11  -3   2      115.84      148.28     33.77 o 
 -11  -2   2        0.33        3.04     12.41 o 
 -10  -2   2        0.26        2.55     10.43 o 
  -9  -2   2       28.39       34.41     14.68 o 
  -8  -2   2      455.27      466.14     26.81 o 
  -7  -2   2     1018.82      932.85     27.02 o 
  -6  -2   2      305.23      268.98     14.91 o 
  -5  -2   2      163.58      199.89     16.56 o 
  -4  -2   2      691.10      628.33     17.04 o 
  -3  -2   2     1034.21      984.34     19.61 o 
  -2  -2   2     2996.12     2911.51     36.93 o 
  -1  -2   2     4946.87     4837.72     63.22 o 
   0  -2   2     2819.53     3003.31     34.21 o 
   1  -2   2       64.55       76.34      8.81 o 
   2  -2   2      172.43      249.57     16.15 o 
   3  -2   2      119.38      129.32     10.07 o 
   4  -2   2     4990.84     5495.71     58.26 o 
   5  -2   2     1039.31     1035.30     19.90 o 
   6  -2   2       31.52       25.61      9.50 o 
   7  -2   2        6.24        1.61      5.33 o 
   8  -2   2        7.57        4.20      6.67 o 
   9  -2   2      193.89      205.53     30.83 o 
  10  -2   2      198.09      176.17     30.83 o 
  11  -2   2       10.34       -7.34     22.02 o 
 -11  -1   2       44.04       53.68     14.00 o 
 -10  -1   2       96.20      104.94     15.10 o 
  -9  -1   2      238.94      211.14     14.80 o 
  -8  -1   2      248.25      252.99     17.73 o 
  -7  -1   2       21.03       13.92      8.05 o 
  -6  -1   2      134.29      132.82     13.38 o 
  -5  -1   2        3.48       19.04      8.29 o 
  -4  -1   2      600.27      551.75     15.52 o 
  -3  -1   2     1375.46     1380.19     35.97 o 
  -2  -1   2     3022.54     2840.76     41.48 o 
  -1  -1   2      564.76      596.56     12.94 o 
   0  -1   2      568.41      708.79     19.82 o 
   1  -1   2     2389.06     2806.96     54.32 o 
   2  -1   2     1419.18     1307.99     17.21 o 
   3  -1   2      431.79      413.12     12.66 o 
   4  -1   2       85.01       99.51      7.00 o 
   5  -1   2      600.69      697.11     17.54 o 
   6  -1   2     1619.21     1542.95     29.56 o 
   7  -1   2      906.89      880.28     23.65 o 
   8  -1   2      385.63      408.41     26.58 o 
   9  -1   2      192.09      209.42     21.92 o 
  10  -1   2        1.60       15.66     13.99 o 
  11  -1   2       10.89       38.17     22.02 o 
 -11   0   2       51.07       48.45     23.49 o 
 -10   0   2       78.85       77.78     11.82 o 
  -9   0   2        1.86       -6.70      6.70 o 
  -8   0   2      107.21      105.76     10.55 o 
  -7   0   2      188.43      194.72     11.44 o 
  -6   0   2      387.34      383.57     19.59 o 
  -5   0   2     1354.91     1229.86     27.55 o 
  -4   0   2     4496.38     4918.27     57.44 o 
  -3   0   2     2404.31     2603.56     33.20 o 
  -2   0   2     5989.49     6005.80     60.49 o 
  -1   0   2     6267.62     6613.56    115.24 o 
   0   0   2    19868.88    21866.96    367.02 o 
   1   0   2     7063.83     7378.54    117.45 o 
   2   0   2      301.49      372.33     11.42 o 
   3   0   2       67.43       70.74      6.23 o 
   4   0   2       30.79       31.77      5.50 o 
   5   0   2     1749.31     1595.83     29.57 o 
   6   0   2     1632.54     1537.20     38.44 o 
   7   0   2      597.18      568.37     35.00 o 
   8   0   2      111.71      111.41     12.36 o 
   9   0   2       44.56       58.61     11.44 o 
  10   0   2       89.18       69.27     17.36 o 
  11   0   2       23.42       52.85     24.96 o 
 -11   1   2        0.16       -3.48     13.31 o 
 -10   1   2       23.27       38.60     16.07 o 
  -9   1   2        7.12        2.02      9.11 o 
  -8   1   2      814.34      778.99     21.11 o 
  -7   1   2      501.68      472.85     21.61 o 
  -6   1   2       53.58      134.57      9.80 o 
  -5   1   2        0.17       -1.24      4.55 o 
  -4   1   2     2048.14     2043.36     35.53 o 
  -3   1   2     5621.21     5663.83    105.70 o 
  -2   1   2     1787.35     2202.11     46.98 o 
  -1   1   2      689.98      894.06     22.02 o 
   0   1   2      181.25      227.18      5.61 o 
   1   1   2      394.58      444.28     26.43 o 
   2   1   2     1364.17     1360.17     26.46 o 
   3   1   2       79.35       49.75     13.95 o 
   4   1   2      677.09      597.51     27.89 o 
   5   1   2      439.29      430.15     26.43 o 
   6   1   2       31.48       37.93      9.63 o 
   7   1   2        3.62        4.22      6.53 o 
   8   1   2      125.05      146.10     18.44 o 
   9   1   2       30.79       16.47      9.80 o 
  10   1   2       43.50       49.16     12.66 o 
  11   1   2       49.08       37.70     17.54 o 
 -11   2   2      129.76      107.14     27.16 o 
 -10   2   2      624.07      733.64     38.24 o 
  -9   2   2      414.17      480.79     37.44 o 
  -8   2   2       27.20       18.93     10.28 o 
  -7   2   2      148.44      131.22     12.70 o 
  -6   2   2        6.59        4.89      5.97 o 
  -5   2   2     1012.13      895.52     38.17 o 
  -4   2   2     4873.31     5119.17    105.70 o 
  -3   2   2     1111.41     1155.37     36.70 o 
  -1   2   2     4694.35     4806.76     59.97 o 
   0   2   2        4.55        4.14      3.87 o 
   1   2   2     4693.41     4725.02     63.22 o 
   2   2   2      174.28      156.94      9.82 o 
   3   2   2     1196.24     1133.57     27.39 o 
   4   2   2      573.01      619.74     15.67 o 
   5   2   2      143.45      136.30      9.94 o 
   6   2   2       47.85       63.61     17.53 o 
   7   2   2      426.67      434.42     23.50 o 
   8   2   2       71.73       39.45     23.49 o 
   9   2   2       34.87        2.43     10.10 o 
  10   2   2       60.68       82.32     15.43 o 
 -11   3   2      152.40      150.10     24.25 o 
 -10   3   2       70.53       94.86     20.06 o 
  -9   3   2       60.41       35.23     17.62 o 
  -8   3   2      214.48      115.98     22.02 o 
  -7   3   2        4.58       -3.06      5.97 o 
  -6   3   2      669.86      651.07     21.45 o 
  -5   3   2     1248.66     1192.08     46.98 o 
  -4   3   2      567.36      601.91     30.83 o 
  -3   3   2       95.45       98.36     13.21 o 
  -2   3   2      204.28      200.56     15.41 o 
  -1   3   2     1470.55     1493.79     21.82 o 
   0   3   2     1490.14     1439.31     26.44 o 
   1   3   2     1892.61     1861.10     35.25 o 
   2   3   2     1719.61     1798.39     54.32 o 
   3   3   2      154.84      167.25     12.94 o 
   4   3   2     1196.41     1256.25     21.76 o 
   5   3   2      797.55      852.78     20.14 o 
   6   3   2      374.84      288.40     22.76 o 
   7   3   2      199.85      245.25     21.26 o 
   8   3   2      285.19      258.67     23.34 o 
   9   3   2        3.33       -0.67     16.88 o 
  10   3   2       42.94       36.41     14.62 o 
 -11   4   2       31.35       62.69     20.45 o 
 -10   4   2        1.24      -11.74     14.68 o 
  -9   4   2       61.12       55.79     19.08 o 
  -8   4   2      555.69      576.95     41.11 o 
  -7   4   2      581.72      615.12     39.64 o 
  -6   4   2      267.79      287.01     13.98 o 
  -5   4   2      296.95      299.49     24.96 o 
  -4   4   2     1146.62     1275.76     35.23 o 
  -3   4   2     4002.15     4324.65     59.58 o 
  -2   4   2     1651.00     1569.83     35.97 o 
  -1   4   2      427.64      394.05     12.25 o 
   0   4   2        2.16        1.81      3.89 o 
   1   4   2      591.99      574.71     45.51 o 
   2   4   2      745.66      750.13     24.38 o 
   3   4   2     3042.84     3078.02     58.59 o 
   4   4   2      273.45      218.34     38.90 o 
   5   4   2      784.09      708.51     29.46 o 
   6   4   2       26.15       17.62     10.38 o 
   7   4   2      191.67      186.45     21.26 o 
   8   4   2       30.15       23.78     12.94 o 
   9   4   2      211.17      219.80     25.89 o 
  10   4   2       58.45       47.96     18.34 o 
 -10   5   2      136.67       88.08     26.43 o 
  -9   5   2      365.76      295.08     35.23 o 
  -8   5   2      348.11      352.34     35.23 o 
  -7   5   2        1.21       13.21     13.21 o 
  -6   5   2       12.44       10.28     10.28 o 
  -5   5   2       54.82       69.00     17.62 o 
  -4   5   2     2082.84     2016.55     43.31 o 
  -3   5   2      837.94      721.73     18.88 o 
  -2   5   2     1044.72     1011.46     19.75 o 
  -1   5   2       11.45       14.91      6.28 o 
   0   5   2       94.16      103.65      9.13 o 
   1   5   2     2238.49     2297.48     46.12 o 
   2   5   2     2650.74     2554.90     51.78 o 
   3   5   2     1332.25     1254.47     37.33 o 
   4   5   2      199.24      204.13     18.69 o 
   5   5   2       74.44       64.94     13.38 o 
   6   5   2       31.01       34.41     19.08 o 
   7   5   2       76.39       73.75     16.61 o 
   8   5   2      227.24      243.10     26.33 o 
   9   5   2      152.65      184.91     26.46 o 
 -10   6   2       50.40       16.15     19.08 o 
  -9   6   2       40.06       54.32     22.02 o 
  -8   6   2       24.65       38.17     17.62 o 
  -7   6   2       23.38       26.43     17.62 o 
  -6   6   2      314.06      261.32     30.83 o 
  -5   6   2      146.76      164.42     24.96 o 
  -4   6   2     4406.14     4087.12    110.11 o 
  -3   6   2      394.44      387.91     15.47 o 
  -2   6   2      833.91      770.46     19.79 o 
  -1   6   2     1105.55     1061.68     23.54 o 
   0   6   2      828.07      844.60     22.12 o 
   1   6   2      665.63      648.66     24.85 o 
   2   6   2      979.31      908.46     31.09 o 
   3   6   2      265.02      252.71     19.82 o 
   4   6   2      155.01      181.30     42.57 o 
   5   6   2       49.54       26.43     12.46 o 
   6   6   2       26.78       30.56     13.99 o 
   7   6   2      103.19      112.64     21.11 o 
   8   6   2       33.43       31.35     17.56 o 
   9   6   2        1.19       -8.05     15.87 o 
  -9   7   2       87.67      130.66     30.83 o 
  -8   7   2       37.62       13.21     19.08 o 
  -7   7   2      220.08      239.30     33.77 o 
  -6   7   2     1433.45     1481.29     69.00 o 
  -5   7   2       27.00       13.21     14.68 o 
  -4   7   2       45.11       57.25     19.08 o 
  -3   7   2      467.06      497.43     33.03 o 
  -2   7   2     1610.01     1584.21     30.04 o 
  -1   7   2      938.81      926.57     23.70 o 
   0   7   2      665.62      627.78     21.16 o 
   1   7   2      260.29      259.65     18.14 o 
   2   7   2        2.15       11.83      8.78 o 
   3   7   2      271.46      251.46     20.68 o 
   4   7   2      164.59      156.67     33.03 o 
   5   7   2      254.82      314.74     26.43 o 
   6   7   2      180.49      185.93     23.81 o 
   7   7   2        7.53        2.58     12.70 o 
   8   7   2       23.66       13.26     17.10 o 
  -9   8   2      101.15      108.64     30.83 o 
  -8   8   2      265.75      204.06     35.23 o 
  -7   8   2      160.44      146.81     32.30 o 
  -6   8   2       30.75        0.00     16.15 o 
  -5   8   2       12.52      -10.28     14.68 o 
  -4   8   2        6.45      -11.74     11.74 o 
  -3   8   2      311.13      287.74     33.77 o 
  -2   8   2      892.37      899.92     24.04 o 
  -1   8   2       80.49       66.69     10.14 o 
   0   8   2      110.09      120.28     12.20 o 
   1   8   2      160.25      145.59     16.07 o 
   2   8   2      347.57      413.36     25.42 o 
   3   8   2      222.47      207.86     21.26 o 
   4   8   2       19.79       24.08     12.94 o 
   5   8   2       34.44       27.16     14.53 o 
   6   8   2       90.91       78.17     24.22 o 
   7   8   2       78.36       86.83     21.14 o 
  -8   9   2       19.45       17.62     20.55 o 
  -7   9   2       67.86       36.70     23.49 o 
  -6   9   2      265.68      262.79     39.64 o 
  -5   9   2      149.95      130.66     29.36 o 
  -4   9   2      291.60      350.87     39.64 o 
  -3   9   2      138.89      149.74     30.83 o 
  -2   9   2      534.37      547.59     46.98 o 
  -1   9   2      436.34      418.15     19.75 o 
   0   9   2      121.53      125.40     16.07 o 
   1   9   2      680.50      706.77     44.78 o 
   2   9   2      288.18      307.80     24.25 o 
   3   9   2       14.85        7.28     12.94 o 
   4   9   2        0.48        5.51     11.95 o 
   5   9   2      152.77      207.96     25.70 o 
   6   9   2      125.58      149.71     26.43 o 
  -7  10   2      187.35      207.00     39.64 o 
  -6  10   2      139.26      113.04     32.30 o 
  -5  10   2       23.59       11.74     22.02 o 
  -4  10   2       19.69       23.49     22.02 o 
  -3  10   2        0.46       11.74     19.08 o 
  -2  10   2        1.41      -17.62     17.62 o 
  -1  10   2       11.84       27.89     22.02 o 
   0  10   2      410.72      429.56     53.58 o 
   1  10   2      127.23       96.89     17.10 o 
   2  10   2       16.39        7.81     20.55 o 
   3  10   2        2.39        9.06     19.82 o 
   4  10   2        7.27       -6.48     14.81 o 
  -5  11   2        9.13      -13.21     22.02 o 
  -4  11   2       48.07       42.57     24.96 o 
  -3  11   2       84.71      140.94     36.70 o 
  -2  11   2       50.98       98.36     32.30 o 
   1  11   2       56.46       76.34     24.96 o 
   2  11   2      100.38       54.66     17.56 o 
  -3 -11   3       73.33       77.17     20.22 o 
  -2 -11   3       52.19       80.49     18.34 o 
   1 -11   3        5.77       16.15     22.02 o 
   2 -11   3       62.71       76.34     29.36 o 
   3 -11   3      150.66      211.40     39.64 o 
   4 -11   3      100.88       82.21     32.30 o 
   5 -11   3       47.55       61.66     26.43 o 
  -5 -10   3       47.47       76.45     20.22 o 
  -4 -10   3       79.34       60.93     17.65 o 
  -3 -10   3       13.03        7.99     13.76 o 
  -2 -10   3       26.67       21.23     13.38 o 
  -1 -10   3        7.91        8.81     11.42 o 
   0 -10   3      192.37      187.91     38.17 o 
   1 -10   3      943.80      935.16     61.66 o 
   2 -10   3      270.25      324.44     41.11 o 
   3 -10   3        6.93       -4.40     16.15 o 
   4 -10   3        0.20       13.21     19.08 o 
   5 -10   3       52.33       42.57     23.49 o 
   6 -10   3      148.51      146.81     36.70 o 
  -6  -9   3      164.89      188.37     26.75 o 
  -5  -9   3      128.63      130.52     22.30 o 
  -4  -9   3       54.40       49.91     15.57 o 
  -3  -9   3       12.96        0.53     11.28 o 
  -2  -9   3       49.75       61.34     14.42 o 
  -1  -9   3      145.11      148.03     17.10 o 
   0  -9   3      537.84      513.32     21.97 o 
   1  -9   3      132.44      130.66     29.36 o 
   2  -9   3        5.07        5.87     16.15 o 
   3  -9   3       40.24       46.98     22.02 o 
   4  -9   3      273.12      331.78     39.64 o 
   5  -9   3       11.17       24.96     20.55 o 
   6  -9   3       26.46       33.77     22.02 o 
   7  -9   3       23.97       63.13     26.43 o 
   8  -9   3        6.61       10.28     23.49 o 
  -7  -8   3        1.41       14.53     15.16 o 
  -6  -8   3        2.40       14.68     13.76 o 
  -5  -8   3        6.13       15.50     13.76 o 
  -4  -8   3      139.66      135.96     19.02 o 
  -3  -8   3      335.07      367.73     24.25 o 
  -2  -8   3       48.26       72.07     22.02 o 
  -1  -8   3       80.42       67.76     25.69 o 
   0  -8   3       39.49       35.27      7.97 o 
   1  -8   3      490.30      481.89     28.29 o 
   2  -8   3      309.21      286.27     32.30 o 
   3  -8   3      672.77      691.46     46.98 o 
   4  -8   3      339.58      290.68     35.23 o 
   5  -8   3        9.25        5.87     14.68 o 
   6  -8   3       71.87       32.30     20.55 o 
   7  -8   3       67.46       51.38     23.49 o 
   8  -8   3      274.60      258.38     41.11 o 
   9  -8   3       86.01       85.15     30.83 o 
  -8  -7   3        1.79       -3.67     13.50 o 
  -7  -7   3       55.12       31.75     16.51 o 
  -6  -7   3       31.34        1.60     13.95 o 
  -5  -7   3      644.80      671.26     46.98 o 
  -4  -7   3      428.46      395.90     25.29 o 
  -3  -7   3      116.06       96.16     14.53 o 
  -2  -7   3      565.88      679.24     27.49 o 
  -1  -7   3        1.97        5.11      6.22 o 
   0  -7   3      457.18      423.13     17.38 o 
   1  -7   3      379.15      394.57     19.99 o 
   2  -7   3      444.28      431.33     16.54 o 
   3  -7   3      335.96      258.38     29.36 o 
   4  -7   3        1.30      -11.74     11.74 o 
   5  -7   3      440.52      403.72     38.17 o 
   6  -7   3       74.25       69.00     22.02 o 
   7  -7   3      154.37      164.42     30.83 o 
   8  -7   3      335.19      284.81     38.17 o 
   9  -7   3       24.80       38.17     24.96 o 
  -9  -6   3        0.05      -13.79     18.35 o 
  -8  -6   3       98.81       89.06     20.06 o 
  -7  -6   3       23.60        9.60     16.88 o 
  -6  -6   3       88.16       62.37     16.07 o 
  -5  -6   3      765.57      841.51     35.71 o 
  -4  -6   3      703.91      810.68     23.45 o 
  -3  -6   3       21.80        5.14      8.30 o 
  -2  -6   3      245.33      218.93     22.76 o 
  -1  -6   3      828.09      755.71     29.49 o 
   0  -6   3       21.97       24.26      6.07 o 
   1  -6   3       12.23       10.18      5.08 o 
   2  -6   3      258.73      267.17     10.05 o 
   3  -6   3        0.71       -8.81      8.81 o 
   4  -6   3      970.82      949.84     48.45 o 
   5  -6   3      885.19      892.59     48.45 o 
   6  -6   3      492.27      478.59     39.64 o 
   7  -6   3      427.90      362.61     36.70 o 
   8  -6   3        0.03        2.94     14.68 o 
   9  -6   3       81.55       58.72     24.96 o 
  10  -6   3       53.62      114.51     32.30 o 
 -10  -5   3        0.51        7.07     27.16 o 
  -9  -5   3       35.44       16.29     18.35 o 
  -8  -5   3        1.62      -10.98     11.90 o 
  -7  -5   3      222.96      174.31     21.73 o 
  -6  -5   3      473.64      433.61     29.36 o 
  -5  -5   3        1.48       -5.51      5.81 o 
  -4  -5   3       90.49      105.79     14.86 o 
  -3  -5   3      871.51      885.75     27.45 o 
  -2  -5   3     2454.31     2351.66     38.31 o 
  -1  -5   3      217.44      224.58     15.91 o 
   0  -5   3      341.55      361.95     12.66 o 
   1  -5   3        9.85        5.66      3.61 o 
   2  -5   3     1146.71     1075.46     23.78 o 
   3  -5   3     3541.31     3529.25     93.96 o 
   4  -5   3     1058.26      980.67     45.51 o 
   5  -5   3      475.22      459.51     35.23 o 
   6  -5   3       50.36       32.30     16.15 o 
   7  -5   3      303.59      320.04     33.77 o 
   8  -5   3      225.94      237.83     33.77 o 
   9  -5   3       82.40      118.91     27.89 o 
  10  -5   3      254.66      374.36     45.51 o 
 -10  -4   3       19.47       26.43     16.61 o 
  -9  -4   3        4.28        3.48     13.99 o 
  -8  -4   3       79.45       91.86     17.97 o 
  -7  -4   3        2.77       13.61     11.28 o 
  -6  -4   3      577.18      612.15     26.29 o 
  -5  -4   3      572.43      551.77     19.15 o 
  -4  -4   3     1390.98     1442.99     29.58 o 
  -3  -4   3     1311.41     1272.99     26.03 o 
  -2  -4   3       29.64       32.31      5.88 o 
  -1  -4   3      152.23      149.61      7.50 o 
   0  -4   3      352.45      368.17     19.65 o 
   1  -4   3      504.94      474.18     15.57 o 
   2  -4   3     2494.73     2381.72     37.48 o 
   3  -4   3      559.22      606.31     32.30 o 
   4  -4   3      281.31      334.72     26.43 o 
   5  -4   3      244.56      281.87     26.43 o 
   6  -4   3      253.36      280.40     29.36 o 
   7  -4   3       39.51        7.34     13.21 o 
   8  -4   3      425.08      513.83     42.57 o 
   9  -4   3      119.32      140.94     27.89 o 
  10  -4   3       37.72       54.32     24.96 o 
 -10  -3   3        0.37      -10.95     10.95 o 
  -9  -3   3       16.59        8.01     16.88 o 
  -8  -3   3      112.48       75.89     24.96 o 
  -7  -3   3      770.63      808.39     29.98 o 
  -6  -3   3      673.81      722.38     22.86 o 
  -5  -3   3      165.16      184.21     18.16 o 
  -4  -3   3      347.60      350.92     13.73 o 
  -3  -3   3      279.21      287.57     11.43 o 
  -2  -3   3       19.51       21.04      4.75 o 
  -1  -3   3      705.50      732.23     15.81 o 
   0  -3   3      212.66      182.65      7.78 o 
   1  -3   3      805.34      825.06     30.83 o 
   2  -3   3      445.53      446.29     23.49 o 
   3  -3   3      784.57      736.97     32.30 o 
   4  -3   3      447.38      460.77     30.83 o 
   5  -3   3     1635.35     1611.01     23.33 o 
   6  -3   3     1090.06     1004.43     19.47 o 
   7  -3   3      156.85      189.38     26.43 o 
   8  -3   3       57.93       48.45     19.08 o 
   9  -3   3       76.95       61.66     23.49 o 
  10  -3   3      200.50      201.13     35.23 o 
  11  -3   3      166.00      201.13     38.17 o 
 -11  -2   3        2.09      -11.21     11.21 o 
 -10  -2   3        1.02        2.98      9.94 o 
  -9  -2   3       54.81       49.86     11.87 o 
  -8  -2   3      562.74      584.76     23.10 o 
  -7  -2   3      998.02     1053.82     58.42 o 
  -6  -2   3      170.32      155.66     12.13 o 
  -5  -2   3       33.29       37.73      8.06 o 
  -4  -2   3      137.10      131.67      9.25 o 
  -3  -2   3      417.46      402.77     15.03 o 
  -2  -2   3        7.15        8.07      5.19 o 
  -1  -2   3    11114.58    11039.83    108.98 o 
   0  -2   3     2551.31     2358.88     28.59 o 
   1  -2   3      899.25      820.65     26.43 o 
   2  -2   3      388.26      394.48     16.88 o 
   3  -2   3      240.58      253.50     13.04 o 
   4  -2   3     2479.68     2545.99     41.11 o 
   5  -2   3      810.97      809.74     17.60 o 
   6  -2   3        1.58        1.61      4.94 o 
   7  -2   3       12.71       13.97      6.22 o 
   8  -2   3        7.22        3.89     15.41 o 
   9  -2   3      206.72      237.83     33.77 o 
  10  -2   3      225.38      164.42     32.30 o 
  11  -2   3        4.86       42.57     24.96 o 
 -11  -1   3       45.24       31.28     13.26 o 
 -10  -1   3      128.11      136.57     15.81 o 
  -9  -1   3      271.18      267.53     15.72 o 
  -8  -1   3      196.91      200.04     14.31 o 
  -7  -1   3       12.54        8.68      5.95 o 
  -6  -1   3       72.08       72.99     11.28 o 
  -5  -1   3        6.25       10.35      5.33 o 
  -4  -1   3     1101.91      943.82     35.23 o 
  -3  -1   3     1832.25     1824.35     34.21 o 
  -2  -1   3    46573.53    46286.48    507.43 o 
  -1  -1   3     1423.46     1477.56     24.85 o 
   0  -1   3      114.16      144.84     13.21 o 
   1  -1   3     1157.93     1384.39     33.77 o 
   2  -1   3      208.58      204.98      6.51 o 
   3  -1   3       49.24       42.37      7.56 o 
   4  -1   3       89.30      101.22     10.02 o 
   5  -1   3      361.10      414.65     14.09 o 
   6  -1   3      917.41      900.74     22.50 o 
   7  -1   3      899.82      964.28     25.08 o 
   8  -1   3      344.46      347.48     17.54 o 
   9  -1   3      117.46      134.07     13.96 o 
  10  -1   3        1.54      -14.68     14.68 o 
  11  -1   3        7.21       -1.47     16.15 o 
 -11   0   3       65.97       44.04     22.02 o 
 -10   0   3       71.05       76.38     11.82 o 
  -9   0   3        2.48        2.36      7.41 o 
  -8   0   3       75.02       67.03      9.09 o 
  -7   0   3      184.90      186.48     11.33 o 
  -6   0   3      391.02      456.68     14.43 o 
  -5   0   3     1510.93     1515.37     27.87 o 
  -4   0   3      399.15      497.06     14.27 o 
  -3   0   3      112.93      116.40      6.84 o 
  -2   0   3     3389.47     3842.02    189.38 o 
  -1   0   3     4501.47     4577.73     47.36 o 
   0   0   3     8971.12    10037.22    171.76 o 
   1   0   3     2932.05     3059.94     40.45 o 
   2   0   3        1.28       -1.47      7.34 o 
   3   0   3       18.20       19.82      5.19 o 
   4   0   3       17.44       31.47      6.69 o 
   5   0   3     1477.09     1373.69     27.80 o 
   6   0   3     2533.73     2558.12     42.68 o 
   7   0   3      531.71      517.73     19.79 o 
   8   0   3       28.31       28.99      9.25 o 
   9   0   3       54.26       32.10     10.71 o 
  10   0   3       56.23       53.34     12.71 o 
  11   0   3       40.21       69.00     26.43 o 
 -11   1   3        5.65       12.33     14.66 o 
 -10   1   3       23.86       17.25     10.62 o 
  -9   1   3        3.95       -3.70      7.86 o 
  -8   1   3       28.76       30.14      9.16 o 
  -7   1   3      377.30      387.52     14.40 o 
  -6   1   3      254.47      270.54     11.29 o 
  -5   1   3       26.80       33.77     10.28 o 
  -4   1   3     1662.67     1795.45     48.45 o 
  -3   1   3     5168.13     5282.13     98.36 o 
  -2   1   3     4739.27     5194.04     92.49 o 
  -1   1   3      115.28      105.24      5.97 o 
   0   1   3     1553.21     1731.99     21.46 o 
   1   1   3     1584.06     1558.57     20.08 o 
   2   1   3     1251.62     1315.64     26.46 o 
   3   1   3       33.18       20.15      5.64 o 
   4   1   3     1251.43     1168.59     41.11 o 
   5   1   3     1045.11     1106.93     42.57 o 
   6   1   3       16.20       19.26      9.54 o 
   7   1   3        0.17        0.79      6.25 o 
   8   1   3       47.04       58.97     16.32 o 
   9   1   3       44.96       71.85     13.82 o 
  10   1   3      262.52      276.16     21.09 o 
  11   1   3       37.82       35.23     16.61 o 
 -11   2   3      131.55      147.96     41.84 o 
 -10   2   3      274.21      232.82     25.04 o 
  -9   2   3      238.74      239.88     22.56 o 
  -8   2   3        3.79       -3.29      8.22 o 
  -7   2   3       61.57       65.16     14.68 o 
  -6   2   3       16.06       14.68     10.28 o 
  -5   2   3     1219.43     1239.05     44.04 o 
  -4   2   3     6522.82     6851.50    132.13 o 
  -3   2   3     4361.59     4392.48     89.55 o 
  -2   2   3      401.95      440.42     20.55 o 
  -1   2   3     5795.15     6387.58    133.59 o 
   0   2   3      212.96      236.47     15.41 o 
   1   2   3     2386.80     2366.43     29.33 o 
   2   2   3       37.58       37.60      6.69 o 
   3   2   3      632.58      611.20     17.41 o 
   4   2   3      338.12      356.28     11.89 o 
   5   2   3       63.59       59.89     12.38 o 
   6   2   3       48.44       55.11      8.84 o 
   7   2   3      212.67      200.46     19.18 o 
   8   2   3     2104.70     2158.07     79.28 o 
   9   2   3      137.36      117.31     18.03 o 
  10   2   3        8.12        7.05     14.95 o 
 -11   3   3      157.26      149.57     47.71 o 
 -10   3   3       72.19       71.67     18.60 o 
  -9   3   3       90.70      104.23     23.49 o 
  -8   3   3      232.59      190.85     26.43 o 
  -7   3   3       55.21       59.44     10.23 o 
  -6   3   3      658.34      654.76     36.70 o 
  -5   3   3     1438.24     1266.95     46.98 o 
  -4   3   3     1070.72     1095.18     41.11 o 
  -3   3   3        0.53        7.34      7.34 o 
  -2   3   3      398.51      424.17     13.02 o 
  -1   3   3        6.59       15.10      3.61 o 
   0   3   3     1991.20     1979.01     28.48 o 
   1   3   3     3602.04     3656.23    162.22 o 
   2   3   3      771.66      798.71     85.15 o 
   3   3   3      343.03      372.87     19.82 o 
   4   3   3     1110.01     1101.76     35.23 o 
   5   3   3      504.50      479.12     14.06 o 
   6   3   3     2333.78     2270.87     55.47 o 
   7   3   3       61.66       65.40     14.53 o 
   8   3   3      110.48      160.68     20.76 o 
   9   3   3        0.17        8.07     13.50 o 
  10   3   3       67.80       66.17     16.10 o 
 -11   4   3       32.14       17.06     24.22 o 
 -10   4   3        3.78      -14.68     14.68 o 
  -9   4   3       71.78       61.66     20.55 o 
  -8   4   3      838.29      822.12     48.45 o 
  -7   4   3      440.35      375.83     32.30 o 
  -6   4   3      149.23      136.53     20.55 o 
  -5   4   3      287.06      292.15     24.96 o 
  -4   4   3     1137.27     1186.20     46.98 o 
  -3   4   3     2991.01     3197.97     50.65 o 
  -2   4   3        6.77        8.48      4.59 o 
  -1   4   3     1193.30     1149.20     21.16 o 
   0   4   3        7.35        2.94      6.23 o 
   1   4   3      135.35      125.45     10.86 o 
   2   4   3     1920.83     2146.20     44.60 o 
   3   4   3     2280.09     2325.78     49.70 o 
   4   4   3     1093.89     1125.80     35.25 o 
   5   4   3       30.98       13.91      9.82 o 
   6   4   3        4.12       19.71     16.15 o 
   7   4   3       20.94       21.32     11.90 o 
   8   4   3       37.95       42.73     15.03 o 
   9   4   3      205.70      226.85     26.46 o 
  10   4   3       56.30       40.54     18.60 o 
 -10   5   3      142.02      158.55     30.83 o 
  -9   5   3      389.43      462.44     41.11 o 
  -8   5   3      227.55      239.30     30.83 o 
  -7   5   3        3.37       23.49     14.68 o 
  -6   5   3       85.91      105.70     20.55 o 
  -5   5   3      217.59      209.35     13.21 o 
  -4   5   3     1065.40      988.30     34.50 o 
  -3   5   3     1138.71     1170.05     26.87 o 
  -2   5   3     1616.94     1939.12     37.69 o 
  -1   5   3        3.64        9.41      4.47 o 
   0   5   3       34.45       32.49      6.18 o 
   1   5   3     1116.83     1141.03     31.09 o 
   2   5   3     2109.23     2088.08     77.81 o 
   3   5   3     1089.38     1073.45     34.21 o 
   4   5   3      104.00       93.48     14.42 o 
   5   5   3      105.54      133.55     30.83 o 
   6   5   3       17.87       15.08     11.28 o 
   7   5   3      217.04      190.71     23.34 o 
   8   5   3      258.51      240.28     30.10 o 
   9   5   3      125.20      136.59     33.77 o 
 -10   6   3       75.09       52.85     23.49 o 
  -9   6   3       35.76       30.83     19.08 o 
  -8   6   3       22.46       13.21     14.68 o 
  -7   6   3        6.74       22.02     14.68 o 
  -6   6   3     1581.06     1570.84     67.53 o 
  -5   6   3      255.45      249.57     29.36 o 
  -4   6   3      646.12      532.39     17.93 o 
  -3   6   3      351.35      360.08     46.98 o 
  -2   6   3      291.44      336.37     13.51 o 
  -1   6   3     1199.79     1157.56     36.16 o 
   0   6   3      770.67      720.03     20.77 o 
   1   6   3      643.09      569.21     36.70 o 
   2   6   3     1005.58      933.13     32.13 o 
   3   6   3      198.44      202.70     18.60 o 
   4   6   3      219.87      216.04     28.63 o 
   5   6   3      123.72      122.99     33.03 o 
   6   6   3      203.10      207.08     38.90 o 
   7   6   3      104.42      121.59     21.73 o 
   8   6   3       18.56       22.29     21.29 o 
  -9   7   3       75.46       54.32     24.96 o 
  -8   7   3      390.31      405.19     42.57 o 
  -7   7   3      182.47      205.53     32.30 o 
  -6   7   3        5.03       16.15     16.15 o 
  -5   7   3       72.36       60.19     19.08 o 
  -4   7   3       16.15       17.62     14.68 o 
  -3   7   3      726.08      733.68     24.43 o 
  -2   7   3     2655.01     2524.43     40.93 o 
  -1   7   3     1615.40     1602.43     32.67 o 
   0   7   3      645.58      643.07     21.62 o 
   1   7   3      349.18      383.23     21.73 o 
   2   7   3        8.36        5.01      8.78 o 
   3   7   3      155.48      139.34     17.65 o 
   4   7   3      113.97      128.93     18.60 o 
   5   7   3      209.60      215.10     23.34 o 
   6   7   3      107.66       69.80     18.14 o 
   7   7   3        1.94      -12.94     12.94 o 
   8   7   3       10.27       36.70     22.02 o 
  -9   8   3       52.31       77.81     27.89 o 
  -8   8   3       91.37      118.91     30.83 o 
  -7   8   3      215.93      157.08     30.83 o 
  -6   8   3       40.05       29.36     19.08 o 
  -5   8   3       79.84      102.77     26.43 o 
  -4   8   3       29.81       14.68     16.15 o 
  -3   8   3      360.04      295.08     33.77 o 
  -2   8   3      909.64      922.48     41.05 o 
  -1   8   3       11.93        2.66      7.08 o 
   0   8   3       52.48       45.37     10.86 o 
   1   8   3      108.31      108.55     15.03 o 
   2   8   3      176.37      156.64     40.37 o 
   3   8   3       58.75       54.28     16.15 o 
   4   8   3        1.10       -0.67     11.28 o 
   5   8   3       24.23       30.78     14.81 o 
   6   8   3       56.50       89.65     42.57 o 
   7   8   3      116.58      145.76     25.70 o 
  -8   9   3       21.48       19.08     23.49 o 
  -7   9   3       99.14      108.64     30.83 o 
  -6   9   3      309.73      406.66     44.04 o 
  -5   9   3      119.50      143.87     32.30 o 
  -4   9   3      248.11      286.27     38.17 o 
  -3   9   3      167.95      158.55     30.83 o 
  -2   9   3      547.02      500.61     45.51 o 
  -1   9   3      406.05      444.59     20.82 o 
   0   9   3      216.20      219.37     18.69 o 
   1   9   3      917.77      872.82     35.25 o 
   2   9   3      176.72      168.65     19.72 o 
   3   9   3        0.86        1.21     11.90 o 
   4   9   3        0.21       10.28     13.76 o 
   5   9   3      135.28       84.78     19.64 o 
   6   9   3      288.26      272.31     41.11 o 
  -7  10   3      200.47      167.36     38.17 o 
  -6  10   3      126.55      126.25     33.77 o 
  -5  10   3       20.77       35.23     23.49 o 
  -4  10   3       10.14       16.15     22.02 o 
  -3  10   3        3.66       -4.40     17.62 o 
  -2  10   3       43.77       42.57     23.49 o 
  -1  10   3      173.87      221.68     36.70 o 
   0  10   3      730.58      741.07     32.69 o 
   1  10   3       62.37       71.04     15.16 o 
   2  10   3       60.70       58.63     16.07 o 
   3  10   3       25.22       15.94     14.42 o 
   4  10   3      116.52       85.09     23.49 o 
  -5  11   3       12.44       14.68     24.96 o 
  -4  11   3       60.80       48.45     27.89 o 
  -3  11   3       68.92       73.40     27.89 o 
  -2  11   3      402.14      367.02     48.45 o 
   1  11   3       57.57       41.11     20.55 o 
   2  11   3      244.30      205.46     24.38 o 
  -3 -11   4       53.53       63.17     19.18 o 
  -2 -11   4       14.86       33.77     22.02 o 
   1 -11   4        0.92        2.94     23.49 o 
   2 -11   4       54.87       55.79     27.89 o 
   3 -11   4      111.26      121.85     32.30 o 
   4 -11   4       79.68       86.62     30.83 o 
  -5 -10   4       38.37       42.06     19.18 o 
  -4 -10   4       76.93       79.90     18.69 o 
  -3 -10   4        5.05       -5.99     12.70 o 
  -2 -10   4       64.20       49.16     15.03 o 
  -1 -10   4       13.88       15.17     12.33 o 
   0 -10   4      319.27      299.49     39.64 o 
   1 -10   4     1159.25     1187.67     69.00 o 
   2 -10   4      241.42      255.44     38.17 o 
   3 -10   4        2.43       13.21     17.62 o 
   4 -10   4       34.83       36.70     22.02 o 
   5 -10   4       23.33       29.36     22.02 o 
   6 -10   4      177.65      231.96     41.11 o 
  -6  -9   4      192.63      187.58     26.75 o 
  -5  -9   4      143.74      160.65     23.34 o 
  -4  -9   4       29.08       27.89     14.53 o 
  -3  -9   4       40.69       38.99     13.99 o 
  -2  -9   4      104.74      109.89     16.88 o 
  -1  -9   4      251.73      290.45     37.44 o 
   0  -9   4      396.92      403.03     25.10 o 
   1  -9   4       61.08       38.17     20.55 o 
   2  -9   4      329.11      339.12     39.64 o 
   3  -9   4        8.22       22.02     19.08 o 
   4  -9   4      449.64      491.80     46.98 o 
   5  -9   4        2.01      -16.15     16.15 o 
   6  -9   4       16.92       -1.47     19.08 o 
   7  -9   4       39.77       23.49     23.49 o 
  -7  -8   4        0.62       -5.14     14.53 o 
  -6  -8   4       17.99       15.41     14.53 o 
  -5  -8   4        3.64        6.32     11.90 o 
  -4  -8   4      146.66      156.10     20.68 o 
  -3  -8   4      271.96      279.88     22.77 o 
  -2  -8   4       41.28       36.77     11.90 o 
  -1  -8   4       44.45       28.98     10.29 o 
   0  -8   4       43.60       56.16     10.29 o 
   1  -8   4      386.20      385.69     19.13 o 
   2  -8   4      731.09      665.04     45.51 o 
   3  -8   4      290.57      399.32     38.17 o 
   4  -8   4      156.88      171.76     29.36 o 
   5  -8   4        3.47        0.00     14.68 o 
   6  -8   4       41.52       23.49     19.08 o 
   7  -8   4       15.92       -8.81     16.15 o 
   8  -8   4      173.84      190.85     38.17 o 
  -8  -7   4        0.14       19.84     16.07 o 
  -7  -7   4       29.22       38.17     17.10 o 
  -6  -7   4       42.30       40.92     24.96 o 
  -5  -7   4      476.05      569.48     32.59 o 
  -4  -7   4      837.94      892.50     35.71 o 
  -3  -7   4       78.27       48.99     12.46 o 
  -2  -7   4      166.85      148.16     32.30 o 
  -1  -7   4        1.68       -0.44      6.04 o 
   0  -7   4      631.12      620.88     19.44 o 
   1  -7   4      753.41      793.43     20.22 o 
   2  -7   4      279.12      269.74     42.57 o 
   3  -7   4      209.85      220.21     27.89 o 
   4  -7   4       20.14       38.17     16.15 o 
   5  -7   4      356.61      314.17     35.23 o 
   6  -7   4       45.79       26.43     17.62 o 
   7  -7   4      132.37      130.66     27.89 o 
   8  -7   4      270.63      249.57     36.70 o 
   9  -7   4       17.78       42.57     22.02 o 
  -9  -6   4        7.55        5.14     15.57 o 
  -8  -6   4      264.13      320.08     29.89 o 
  -7  -6   4        8.80       20.55     14.68 o 
  -6  -6   4      129.56      155.08     20.22 o 
  -5  -6   4      710.65      791.77     34.21 o 
  -4  -6   4      183.17      173.03     26.25 o 
  -3  -6   4       18.98       24.49     10.62 o 
  -2  -6   4      461.10      480.01     45.51 o 
  -1  -6   4      880.48      863.25     22.65 o 
   0  -6   4      115.76      102.98     10.09 o 
   1  -6   4        8.40       12.31      4.51 o 
   2  -6   4      294.16      312.36     41.84 o 
   3  -6   4        2.32        5.87     11.74 o 
   4  -6   4      999.48     1021.78     51.38 o 
   5  -6   4      787.10      667.97     42.57 o 
   6  -6   4      449.24      374.36     35.23 o 
   7  -6   4      196.81      255.44     33.77 o 
   8  -6   4        7.29       -4.40     14.68 o 
   9  -6   4       77.16       76.34     26.43 o 
  10  -6   4       79.85      138.00     33.77 o 
 -10  -5   4       53.75       44.78     19.72 o 
  -9  -5   4       24.45       40.31     18.14 o 
  -8  -5   4       97.33       96.32     20.22 o 
  -7  -5   4      541.73      551.16     35.23 o 
  -6  -5   4      340.59      339.23     41.84 o 
  -5  -5   4        0.06       -5.67      6.46 o 
  -4  -5   4      173.71      166.92     12.09 o 
  -3  -5   4      551.60      525.74     24.18 o 
  -2  -5   4     1276.32     1167.59     25.35 o 
  -1  -5   4      293.99      295.45     12.66 o 
   0  -5   4      362.50      384.67     14.20 o 
   1  -5   4      129.89      129.62      7.39 o 
   2  -5   4     1151.69     1135.84     24.90 o 
   3  -5   4     3957.17     3941.78    101.30 o 
   4  -5   4     1166.46     1073.16     48.45 o 
   5  -5   4      605.80      459.51     33.77 o 
   6  -5   4        2.23        4.40     11.74 o 
   7  -5   4      277.33      259.85     32.30 o 
   8  -5   4      204.21      202.59     32.30 o 
   9  -5   4      101.92       91.02     26.43 o 
  10  -5   4        3.72       16.15     20.55 o 
 -10  -4   4        7.83       -4.81     15.03 o 
  -9  -4   4       10.44        6.47     13.99 o 
  -8  -4   4      122.56       99.27     17.97 o 
  -7  -4   4        4.72       -5.87      9.34 o 
  -6  -4   4      321.90      314.31     30.76 o 
  -5  -4   4      878.07      841.90     24.18 o 
  -4  -4   4      970.90      977.47     24.32 o 
  -3  -4   4      644.59      600.78     17.64 o 
  -2  -4   4       69.53       67.52      9.35 o 
  -1  -4   4     1010.68      963.39     17.59 o 
   0  -4   4     1298.11     1330.62     28.20 o 
   1  -4   4      571.17      543.19     27.89 o 
   2  -4   4     2059.59     1941.40     32.85 o 
   3  -4   4      874.34      763.40     35.23 o 
   4  -4   4      733.11      662.10     36.70 o 
   5  -4   4      115.91      120.38     20.55 o 
   6  -4   4      145.37      152.68     23.49 o 
   7  -4   4       63.73       60.19     19.08 o 
   8  -4   4       24.65       20.55     17.62 o 
   9  -4   4      118.88       82.21     26.43 o 
  10  -4   4       71.79       38.17     22.02 o 
 -10  -3   4        0.45       -8.74     10.95 o 
  -9  -3   4        7.20       11.10     17.62 o 
  -8  -3   4       69.35       40.13     15.41 o 
  -7  -3   4      642.68      673.68     24.03 o 
  -6  -3   4      918.50      915.79     46.09 o 
  -5  -3   4       45.30       45.53      8.39 o 
  -4  -3   4      141.57      175.37     25.42 o 
  -3  -3   4      242.22      235.28     12.94 o 
  -2  -3   4     1280.20     1095.18     25.95 o 
  -1  -3   4      653.43      642.27     14.68 o 
   0  -3   4      452.40      382.85     19.80 o 
   1  -3   4      537.27      449.23     23.49 o 
   2  -3   4     9618.63     8905.33    164.42 o 
   3  -3   4      505.39      496.65     10.82 o 
   4  -3   4     1320.55     1385.48     33.77 o 
   5  -3   4     1479.17     1533.10     23.23 o 
   6  -3   4     1202.88     1142.68     21.35 o 
   7  -3   4      219.07      234.89     29.36 o 
   8  -3   4        5.94       -2.94     14.68 o 
   9  -3   4       66.28       67.53     24.96 o 
  10  -3   4      258.82      276.00     39.64 o 
  11  -3   4      172.72      173.23     36.70 o 
 -11  -2   4        3.14       15.13     12.29 o 
 -10  -2   4        0.89        2.66      8.84 o 
  -9  -2   4       73.74       63.58     13.95 o 
  -8  -2   4      568.05      583.80     21.54 o 
  -7  -2   4      964.87     1073.22     29.35 o 
  -6  -2   4      140.95      144.61     11.87 o 
  -5  -2   4        5.28        4.94      5.50 o 
  -4  -2   4       33.72       39.25      8.30 o 
  -3  -2   4      802.07      750.48     21.26 o 
  -2  -2   4     1343.73     1315.39     39.64 o 
  -1  -2   4     9452.52     9759.01     95.74 o 
   0  -2   4   151499.03   145913.36   1626.84 o 
   1  -2   4     3460.14     3458.78     70.47 o 
   2  -2   4     3780.92     3950.27     65.33 o 
   3  -2   4      926.26      868.95     36.70 o 
   4  -2   4     2598.95     2641.87     33.85 o 
   5  -2   4      736.86      709.89     16.27 o 
   6  -2   4        0.45        3.38      5.08 o 
   7  -2   4       29.20       19.57      7.03 o 
   8  -2   4        1.62        7.34     13.21 o 
   9  -2   4      245.49      220.21     32.30 o 
  10  -2   4      250.85      204.06     35.23 o 
  11  -2   4        4.79       11.74     20.55 o 
 -11  -1   4       52.83       37.98     16.07 o 
 -10  -1   4      120.60      123.21     15.43 o 
  -9  -1   4      254.26      243.96     15.41 o 
  -8  -1   4      162.85      166.14     12.28 o 
  -7  -1   4       19.44        7.41      5.73 o 
  -6  -1   4       87.81       73.76      8.26 o 
  -5  -1   4       48.02       38.93      8.78 o 
  -4  -1   4       15.58       21.87     13.21 o 
  -3  -1   4     1461.56     1377.74     29.46 o 
  -2  -1   4    23236.81    23047.16    261.15 o 
  -1  -1   4      131.96      117.45     11.74 o 
   0  -1   4      513.26      558.69     13.02 o 
   1  -1   4     2718.25     2897.53     52.12 o 
   2  -1   4      258.93      262.70      8.32 o 
   3  -1   4        2.90       -0.59      3.67 o 
   4  -1   4      295.04      366.41     11.87 o 
   5  -1   4      193.92      222.20     11.01 o 
   6  -1   4      446.79      460.56     16.68 o 
   7  -1   4      855.31      886.05     24.03 o 
   8  -1   4      361.15      356.98     17.87 o 
   9  -1   4       85.21      106.29     16.92 o 
  10  -1   4        4.73        8.81     17.62 o 
  11  -1   4        5.88       -1.47     19.08 o 
 -11   0   4       88.00       91.88     27.89 o 
 -10   0   4       23.64       27.31     11.43 o 
  -9   0   4       33.76       34.11      8.60 o 
  -8   0   4      223.73      207.75     17.38 o 
  -7   0   4      246.70      266.19     13.13 o 
  -6   0   4      776.79      704.61     20.11 o 
  -5   0   4     1435.62     1245.88     24.92 o 
  -4   0   4      189.46      188.32     12.01 o 
  -3   0   4      399.98      378.84     13.31 o 
  -2   0   4        3.75        5.87     10.28 o 
  -1   0   4     2577.31     2544.17     55.79 o 
   0   0   4     1213.09     1277.22     32.30 o 
   1   0   4     1385.39     1503.54     27.89 o 
   2   0   4      508.76      573.34     19.08 o 
   3   0   4      388.19      384.81     14.68 o 
   4   0   4       20.81       50.31      8.81 o 
   5   0   4     1456.35     1397.79     49.78 o 
   6   0   4     2750.47     2776.81     45.29 o 
   7   0   4      569.14      616.34     23.24 o 
   8   0   4        7.40        2.56      8.09 o 
   9   0   4       54.19       41.17     19.05 o 
  10   0   4       52.19       73.69     17.56 o 
  11   0   4       47.54      113.04     33.77 o 
 -11   1   4        0.76       12.76     14.81 o 
 -10   1   4      298.46      348.87     28.84 o 
  -9   1   4       23.49       21.42      9.98 o 
  -8   1   4        4.14        8.40      7.97 o 
  -7   1   4      311.29      355.32     16.68 o 
  -6   1   4      189.44      177.73     14.81 o 
  -5   1   4       43.43       54.68      9.17 o 
  -4   1   4      966.33     1006.82     25.70 o 
  -3   1   4     2241.13     2125.45     62.39 o 
  -2   1   4     6223.12     6028.72     87.35 o 
  -1   1   4      612.33      711.01     19.82 o 
   0   1   4      854.75      889.67     17.65 o 
   1   1   4       65.59       60.41      6.18 o 
   2   1   4     2532.64     2521.84     40.99 o 
   3   1   4      480.77      436.73     17.62 o 
   4   1   4     2311.51     2344.51     63.13 o 
   5   1   4     1450.94      874.97     39.64 o 
   6   1   4      186.98      136.84     18.35 o 
   7   1   4        3.73        3.16      7.71 o 
   8   1   4       33.49       23.84     11.85 o 
   9   1   4       72.74      122.75     15.52 o 
  10   1   4       20.91        7.28     10.57 o 
 -11   2   4       70.28       74.21     20.45 o 
 -10   2   4      199.82      191.52     23.20 o 
  -9   2   4      135.28      130.38     14.25 o 
  -8   2   4       16.96       21.25      8.86 o 
  -7   2   4       10.15       18.60     10.00 o 
  -6   2   4      130.14      130.66     17.62 o 
  -5   2   4     1133.52     1134.82     41.11 o 
  -4   2   4     7808.38     8165.43    151.21 o 
  -3   2   4     7220.69     7570.86    136.53 o 
  -2   2   4      332.30      342.06     17.62 o 
  -1   2   4     1434.33     1643.60     45.51 o 
   0   2   4      653.51      690.67     14.11 o 
   1   2   4      784.45      741.56     13.72 o 
   2   2   4       83.25       63.09      7.73 o 
   3   2   4       59.58       30.83      8.30 o 
   4   2   4      238.42      243.36     19.30 o 
   5   2   4       65.77       75.61      8.36 o 
   6   2   4        2.03       -8.18      8.45 o 
   7   2   4      392.54      346.64     44.04 o 
   8   2   4      287.78      261.32     32.30 o 
   9   2   4      216.92      210.54     19.46 o 
  10   2   4       13.70       -0.85     13.99 o 
 -11   3   4      146.48      171.90     63.13 o 
 -10   3   4       51.80       36.30     16.55 o 
  -9   3   4      100.74      126.92     35.23 o 
  -8   3   4      165.75      140.94     23.49 o 
  -7   3   4      290.08      314.17     29.36 o 
  -6   3   4      561.48      535.85     32.30 o 
  -5   3   4     1514.16     1460.73     51.38 o 
  -4   3   4     1583.52     1611.94     49.91 o 
  -3   3   4       18.61       23.49     10.28 o 
  -2   3   4      112.58      159.02      9.17 o 
  -1   3   4     1436.29     1593.41     29.89 o 
   0   3   4     1131.73     1147.65     33.77 o 
   1   3   4     4157.19     4371.64     64.99 o 
   2   3   4     2245.75     2890.91     51.87 o 
   3   3   4      361.11      386.22     21.29 o 
   4   3   4      587.52      693.42     26.46 o 
   5   3   4      945.65      875.60     31.65 o 
   6   3   4      568.50      565.76     27.49 o 
   7   3   4       46.44       29.89     12.94 o 
   8   3   4       46.81       33.19     14.42 o 
   9   3   4        1.65      -12.46     12.46 o 
  10   3   4       60.40       59.13     26.89 o 
 -11   4   4       24.00       18.91     16.84 o 
 -10   4   4        3.50      -12.45     12.45 o 
  -9   4   4       96.53       93.96     23.49 o 
  -8   4   4      943.19      943.97     51.38 o 
  -7   4   4      318.30      387.57     32.30 o 
  -6   4   4       60.97       89.55     17.62 o 
  -5   4   4      515.06      500.61     30.83 o 
  -4   4   4      898.70      910.21     39.64 o 
  -3   4   4     1511.09     1530.78     30.64 o 
  -2   4   4      285.85      373.43     15.16 o 
  -1   4   4     1204.11     1197.67     22.47 o 
   0   4   4     1363.40     1420.16     25.93 o 
   1   4   4       85.55       93.63     16.15 o 
   2   4   4      333.56      342.45     31.56 o 
   3   4   4     1758.26     1707.33     42.52 o 
   4   4   4     1094.92     1082.01     49.18 o 
   5   4   4       26.88       19.47      9.82 o 
   6   4   4       57.70       40.52     12.94 o 
   7   4   4       14.47       -2.94     10.38 o 
   8   4   4       66.76       90.62     18.69 o 
   9   4   4      201.08      203.95     25.89 o 
 -10   5   4      165.69      218.74     33.77 o 
  -9   5   4      351.06      406.66     39.64 o 
  -8   5   4      182.14      248.10     30.83 o 
  -7   5   4        1.98        2.94     11.74 o 
  -6   5   4      139.40      118.91     22.02 o 
  -5   5   4      283.88      303.52     13.98 o 
  -4   5   4      108.37      151.44     13.21 o 
  -3   5   4     1004.24      951.07     26.43 o 
  -2   5   4     4358.66     4552.70     69.10 o 
  -1   5   4       53.66       47.62      6.51 o 
   0   5   4      187.66      172.07     10.65 o 
   1   5   4      443.36      491.33     22.02 o 
   2   5   4     1347.73     1348.84     59.46 o 
   3   5   4      992.12     1061.78     34.67 o 
   4   5   4       19.98       17.85      9.82 o 
   5   5   4      103.55      124.16     17.56 o 
   6   5   4       96.59       81.20     24.96 o 
   7   5   4      389.36      423.12     30.50 o 
   8   5   4      277.43      272.37     27.49 o 
   9   5   4      114.07      116.79     55.05 o 
 -10   6   4      127.05      105.70     27.89 o 
  -9   6   4       19.89       24.96     19.08 o 
  -8   6   4       52.15       77.81     22.02 o 
  -7   6   4        7.59       -7.34     14.68 o 
  -6   6   4      247.26      220.21     29.36 o 
  -5   6   4      349.62      311.23     30.83 o 
  -4   6   4      363.95      386.88     16.23 o 
  -3   6   4      246.32      252.64     14.66 o 
  -2   6   4       53.06       55.74     11.01 o 
  -1   6   4      928.43      910.39     22.87 o 
   0   6   4      713.57      687.20     24.38 o 
   1   6   4      400.07      336.79     26.43 o 
   2   6   4      945.33      905.19     44.04 o 
   3   6   4       52.99       47.67     20.55 o 
   4   6   4      340.61      365.02     27.16 o 
   5   6   4      276.41      296.32     24.91 o 
   6   6   4      433.86      460.08     40.37 o 
   7   6   4      116.85      141.54     24.22 o 
   8   6   4       22.71       21.53     15.47 o 
  -9   7   4       66.69       77.81     27.89 o 
  -8   7   4      256.67      209.93     33.77 o 
  -7   7   4      269.38      331.78     38.17 o 
  -6   7   4      159.97      152.68     27.89 o 
  -5   7   4       68.76       66.06     22.02 o 
  -4   7   4        0.88        5.87     11.74 o 
  -3   7   4      681.58      651.36     29.36 o 
  -2   7   4     3355.28     3410.73     63.14 o 
  -1   7   4     2000.80     1938.11     36.80 o 
   0   7   4      330.52      340.46     19.18 o 
   1   7   4      338.44      352.48     33.77 o 
   2   7   4        1.83       -7.27      7.27 o 
   3   7   4       67.33       90.27     15.87 o 
   4   7   4       82.77      109.84     17.56 o 
   5   7   4      226.02      265.25     25.42 o 
   6   7   4      150.81      131.03     22.76 o 
   7   7   4        0.19       -6.85     13.76 o 
   8   7   4       10.57      -11.29     15.03 o 
  -9   8   4       48.46       24.96     23.49 o 
  -8   8   4       97.29      121.85     32.30 o 
  -7   8   4      258.36      264.25     36.70 o 
  -6   8   4       12.07        2.94     16.15 o 
  -5   8   4      172.03      173.23     29.36 o 
  -4   8   4       77.57       95.42     23.49 o 
  -3   8   4      453.06      478.59     42.57 o 
  -2   8   4      713.43      754.34     32.30 o 
  -1   8   4        6.09        4.26      6.84 o 
   0   8   4        4.87        0.18     10.28 o 
   1   8   4       18.70       17.62     10.38 o 
   2   8   4       14.96       10.72     10.28 o 
   3   8   4        7.45       17.62     12.46 o 
   4   8   4        2.37       -8.18     10.86 o 
   5   8   4        0.32      -10.86     12.70 o 
   6   8   4       57.20       92.80     21.11 o 
   7   8   4      120.80      163.41     33.77 o 
  -8   9   4       18.46        0.00     20.55 o 
  -7   9   4      113.42       82.21     27.89 o 
  -6   9   4      315.70      327.38     41.11 o 
  -5   9   4      103.04      132.13     30.83 o 
  -4   9   4      244.24      259.85     38.17 o 
  -3   9   4      174.83      160.02     32.30 o 
  -2   9   4      343.31      315.64     39.64 o 
  -1   9   4      360.92      354.86     19.10 o 
   0   9   4       81.46      105.22     19.08 o 
   1   9   4      510.15      513.51     28.53 o 
   2   9   4       15.07       12.91     12.48 o 
   3   9   4        2.89        1.47     12.46 o 
   4   9   4       19.07        5.87     23.49 o 
   5   9   4      159.81      160.75     36.70 o 
  -7  10   4      182.73      214.34     41.11 o 
  -6  10   4      104.33      124.79     32.30 o 
  -5  10   4       23.29       35.23     23.49 o 
  -4  10   4        0.98       26.43     20.55 o 
  -3  10   4        0.51       10.28     20.55 o 
  -2  10   4      109.67      158.55     33.77 o 
   0  10   4       11.08       27.95     12.94 o 
   1  10   4       23.41       24.56     16.88 o 
   2  10   4        5.58       15.81     13.38 o 
   3  10   4       70.57       73.60     18.60 o 
   4  10   4       63.94       80.74     19.64 o 
  -4  11   4       98.43       85.15     30.83 o 
  -3  11   4      119.16       85.15     32.30 o 
  -2  11   4       30.83       13.21     24.96 o 
   1  11   4       64.25       44.82     17.56 o 
   2  11   4      236.33      279.85     27.49 o 
  -3 -11   5       24.44       -9.62     23.49 o 
   0 -11   5       16.26       -7.34     22.02 o 
   1 -11   5        3.27      -17.62     22.02 o 
   2 -11   5       36.82        5.87     22.02 o 
   3 -11   5       65.63       71.94     30.83 o 
   4 -11   5       64.04       27.89     23.49 o 
  -5 -10   5       22.92       16.75     17.56 o 
  -4 -10   5       63.14       67.51     18.14 o 
  -3 -10   5        1.47       12.31     13.38 o 
  -2 -10   5       67.20       48.81     14.42 o 
  -1 -10   5       17.72        5.87     11.28 o 
   0 -10   5      380.13      368.49     44.04 o 
   1 -10   5     1041.30     1067.29     66.06 o 
   2 -10   5      277.25      399.32     45.51 o 
   3 -10   5       10.64       -1.47     16.15 o 
   4 -10   5      165.13       80.74     27.89 o 
   5 -10   5       26.72       86.62     29.36 o 
   6 -10   5       37.53       57.25     27.89 o 
  -6  -9   5      166.45      169.01     25.29 o 
  -5  -9   5      123.82      132.33     22.30 o 
  -4  -9   5       10.49       12.21     12.94 o 
  -3  -9   5       86.40       54.70     36.70 o 
  -2  -9   5      148.72      157.58     19.08 o 
  -1  -9   5      327.05      330.96     22.30 o 
   0  -9   5      401.73      421.22     20.13 o 
   1  -9   5       41.68       61.66     22.02 o 
   2  -9   5       27.25       74.87     22.02 o 
   3  -9   5        4.94        0.00     16.15 o 
   4  -9   5       79.93      114.51     27.89 o 
   5  -9   5        2.80       -2.94     16.15 o 
   6  -9   5        5.67        8.81     17.62 o 
   7  -9   5       54.08       22.02     23.49 o 
  -7  -8   5       10.31      -15.16     15.16 o 
  -6  -8   5       15.43       18.04     14.42 o 
  -5  -8   5        0.24        0.00     11.90 o 
  -4  -8   5       54.86       30.83     13.50 o 
  -3  -8   5      275.17      288.30     23.34 o 
  -2  -8   5       44.07       31.56     11.42 o 
  -1  -8   5       42.96       53.91      9.44 o 
   0  -8   5        9.36       -0.27      7.33 o 
   1  -8   5      220.75      240.06     19.54 o 
   2  -8   5      610.69      616.59     44.04 o 
   3  -8   5       41.54       39.64     19.08 o 
   4  -8   5       87.39      138.00     27.89 o 
   5  -8   5        3.15       -5.87     13.21 o 
   6  -8   5       12.48       17.62     17.62 o 
   7  -8   5        4.24       -5.87     16.15 o 
   8  -8   5      143.99      167.36     35.23 o 
  -8  -7   5        1.71       15.30     16.07 o 
  -7  -7   5       21.59       12.07     16.88 o 
  -6  -7   5      104.09       76.95     18.60 o 
  -5  -7   5      377.47      457.38     29.46 o 
  -4  -7   5      384.21      361.30     18.55 o 
  -3  -7   5      109.09       98.31     15.41 o 
  -2  -7   5      122.27      122.13     14.53 o 
  -1  -7   5       11.48        6.34      6.37 o 
   0  -7   5      605.50      620.37     19.74 o 
   1  -7   5      659.21      661.15     18.60 o 
   2  -7   5      199.41      199.04     14.68 o 
   3  -7   5      126.63      108.64     23.49 o 
   4  -7   5       19.15       16.15     13.21 o 
   5  -7   5      208.15      251.04     32.30 o 
   6  -7   5       37.28       32.30     19.08 o 
   7  -7   5      166.71      155.62     30.83 o 
   8  -7   5      210.75      245.17     36.70 o 
   9  -7   5       18.69        2.94     22.02 o 
  -9  -6   5        6.34       22.45     17.56 o 
  -8  -6   5       19.31        5.26     14.81 o 
  -7  -6   5      241.97      232.39     25.69 o 
  -6  -6   5      174.68      177.09     32.30 o 
  -5  -6   5      249.67      267.24     16.56 o 
  -4  -6   5      140.08      133.82     17.25 o 
  -3  -6   5      132.27      150.88     12.02 o 
  -2  -6   5      688.57      710.24     21.46 o 
  -1  -6   5      602.94      623.85     19.12 o 
   0  -6   5      187.51      203.33     11.16 o 
   1  -6   5       11.05       10.49      4.75 o 
   2  -6   5      239.32      253.13     38.90 o 
   3  -6   5        1.94       -1.47      8.81 o 
   4  -6   5      790.83      836.80     45.51 o 
   5  -6   5      660.46      679.72     44.04 o 
   6  -6   5      295.76      312.70     33.77 o 
   7  -6   5       36.24       44.04     20.55 o 
   8  -6   5        0.51       10.28     16.15 o 
   9  -6   5       48.78       69.00     24.96 o 
  10  -6   5      114.22       93.96     29.36 o 
 -10  -5   5        0.52       15.68     15.87 o 
  -9  -5   5       60.10       42.97     17.10 o 
  -8  -5   5      352.37      327.87     28.42 o 
  -7  -5   5      561.75      591.17     33.17 o 
  -6  -5   5       67.27       68.83     11.17 o 
  -5  -5   5        0.06        3.62      7.10 o 
  -4  -5   5      235.86      227.09     13.73 o 
  -3  -5   5      303.87      292.86     14.58 o 
  -2  -5   5      442.58      451.63     23.31 o 
  -1  -5   5      679.43      663.04     22.04 o 
   0  -5   5      118.16      118.55     14.79 o 
   1  -5   5      367.42      344.32     15.16 o 
   2  -5   5     1135.50     1119.55     25.77 o 
   3  -5   5     2986.27     2864.21     83.68 o 
   4  -5   5     1212.77     1199.42     51.38 o 
   5  -5   5      491.55      525.57     36.70 o 
   6  -5   5        0.01       -8.81     10.28 o 
   7  -5   5      137.96      129.19     26.43 o 
   8  -5   5      384.17      507.95     45.51 o 
   9  -5   5      123.94      149.74     30.83 o 
  10  -5   5        7.81       20.55     20.55 o 
 -10  -4   5        9.99       -6.53     20.55 o 
  -9  -4   5       66.47       71.40     18.14 o 
  -8  -4   5       93.08       52.96     19.82 o 
  -7  -4   5        0.62        8.23      8.16 o 
  -6  -4   5      178.43      190.23     17.10 o 
  -5  -4   5      921.39      895.27     30.86 o 
  -4  -4   5      658.18      653.41     20.20 o 
  -3  -4   5      241.96      247.75     13.76 o 
  -2  -4   5      345.95      305.27     15.03 o 
  -1  -4   5     1348.15     1401.19     25.65 o 
   0  -4   5     1815.02     1849.04     29.54 o 
   1  -4   5      504.61      553.46     27.89 o 
   2  -4   5     1025.18      927.82     38.17 o 
   3  -4   5     1848.05     1767.56     58.72 o 
   4  -4   5      106.68       70.47     16.15 o 
   5  -4   5       57.80       96.89     19.08 o 
   6  -4   5      174.17      133.59     23.49 o 
   7  -4   5       54.70       52.85     19.08 o 
   8  -4   5        9.74       -4.40     14.68 o 
   9  -4   5       66.30       61.66     23.49 o 
  10  -4   5       10.64       -2.94     19.08 o 
 -10  -3   5        5.00       -1.85     11.21 o 
  -9  -3   5        6.06       -0.94     13.95 o 
  -8  -3   5       93.95      112.56     14.21 o 
  -7  -3   5      535.16      500.48     24.54 o 
  -6  -3   5      837.69      764.65     32.13 o 
  -5  -3   5        9.14       -0.31      5.61 o 
  -4  -3   5       38.87       51.34     11.74 o 
  -3  -3   5      117.69      134.97     11.74 o 
  -2  -3   5     2176.77     2034.75     57.25 o 
  -1  -3   5     1543.71     1443.41     23.87 o 
   0  -3   5     2089.41     1978.87     37.20 o 
   1  -3   5      662.12      653.29     27.89 o 
   3  -3   5       14.03       17.87      5.14 o 
   4  -3   5      549.02      531.15     20.55 o 
   5  -3   5      972.02      966.39     23.78 o 
   6  -3   5     1168.55     1114.59     30.37 o 
   7  -3   5      185.25      186.45     27.89 o 
   8  -3   5       35.21       44.04     19.08 o 
   9  -3   5       56.34       36.70     22.02 o 
  10  -3   5      213.83      179.10     36.70 o 
 -11  -2   5        4.54        4.71     11.51 o 
 -10  -2   5        3.15        5.16      9.71 o 
  -9  -2   5      130.73      159.53     20.06 o 
  -8  -2   5      486.29      507.34     19.76 o 
  -7  -2   5      793.90      813.37     26.25 o 
  -6  -2   5      199.95      228.56     14.68 o 
  -5  -2   5       73.53       95.77     11.90 o 
  -4  -2   5      270.17      227.67     13.99 o 
  -3  -2   5     1963.51     1847.24     36.84 o 
  -2  -2   5     1594.43     1534.88     66.80 o 
  -1  -2   5     8101.37     8493.24    105.76 o 
   0  -2   5     3450.90     3394.25     50.58 o 
   1  -2   5     2680.69     2665.00     60.93 o 
   2  -2   5     7248.43     7146.38     87.58 o 
   3  -2   5     1065.87     1082.94     22.81 o 
   4  -2   5     1775.57     1815.87     26.99 o 
   5  -2   5      693.60      627.87     23.99 o 
   6  -2   5        4.37       -0.33      4.94 o 
   7  -2   5       69.97       67.19      8.58 o 
   8  -2   5       23.80       38.17     17.62 o 
   9  -2   5      252.09      309.76     38.17 o 
  10  -2   5      202.48      242.23     38.17 o 
  11  -2   5        4.27       35.23     23.49 o 
 -11  -1   5       84.66      101.95     20.22 o 
 -10  -1   5      108.17      118.40     15.26 o 
  -9  -1   5      186.89      174.73     22.46 o 
  -8  -1   5      229.60      251.58     14.30 o 
  -7  -1   5       26.63       22.01      9.75 o 
  -6  -1   5      214.14      276.50     14.36 o 
  -5  -1   5      436.56      377.82     17.97 o 
  -4  -1   5      596.23      567.65     19.64 o 
  -3  -1   5     2263.52     2412.04     64.60 o 
  -2  -1   5     3638.66     3671.65     82.21 o 
  -1  -1   5     3374.53     3494.69     46.91 o 
   0  -1   5     6850.53     7251.60     89.25 o 
   1  -1   5     3627.58     3764.22     53.86 o 
   2  -1   5     2326.97     2328.50     36.98 o 
   3  -1   5       23.55       19.43      4.47 o 
   4  -1   5       86.74      122.68      8.25 o 
   5  -1   5       43.11       32.83      8.53 o 
   6  -1   5      354.60      393.33     15.98 o 
   7  -1   5      693.11      704.93     22.32 o 
   8  -1   5      269.00      273.40     16.35 o 
   9  -1   5       53.55       66.06     23.49 o 
  10  -1   5        8.24       20.55     20.55 o 
  11  -1   5        7.11       27.89     22.02 o 
 -11   0   5      165.05      173.24     18.61 o 
 -10   0   5        2.43        6.64     10.47 o 
  -9   0   5       25.78       24.47     10.30 o 
  -8   0   5        9.47       -7.08      7.08 o 
  -7   0   5      502.99      485.50     19.60 o 
  -6   0   5      970.08      910.46     29.25 o 
  -5   0   5     1363.95     1307.00     45.51 o 
  -4   0   5      439.70      398.41     15.47 o 
  -3   0   5      154.60      167.36      9.77 o 
  -2   0   5      717.59      698.03     24.96 o 
  -1   0   5      608.53      615.12     24.96 o 
   0   0   5      716.96      722.29     24.96 o 
   1   0   5     3856.35     4415.78     59.06 o 
   2   0   5      630.89      685.67     17.65 o 
   3   0   5      282.36      288.01     12.46 o 
   4   0   5       25.87       58.72      8.30 o 
   5   0   5     1463.16     1491.17     32.27 o 
   6   0   5     1805.12     1866.69     36.49 o 
   7   0   5      592.01      605.51     22.47 o 
   8   0   5        3.70       -2.49      7.86 o 
   9   0   5       37.28       29.79     10.33 o 
  10   0   5       88.12      130.66     29.36 o 
 -11   1   5       15.98       26.70     16.51 o 
 -10   1   5        8.80       11.58     13.88 o 
  -9   1   5       16.50       10.87      8.73 o 
  -8   1   5        2.88       -4.40      7.51 o 
  -7   1   5      273.76      250.01     19.40 o 
  -6   1   5      249.15      248.20     19.08 o 
  -5   1   5       64.36       59.71      9.77 o 
  -4   1   5      370.33      353.75     15.16 o 
  -3   1   5      737.41      670.97     19.00 o 
  -2   1   5     2580.14     2449.09     38.09 o 
  -1   1   5        4.42       11.74      3.94 o 
   0   1   5       79.66       92.49     10.28 o 
   1   1   5      462.19      519.66     11.62 o 
   2   1   5     4425.36     4379.64     63.30 o 
   3   1   5     2580.11     2485.87     85.15 o 
   4   1   5     3094.73     3071.21     74.87 o 
   5   1   5     2092.85     1379.99     51.38 o 
   6   1   5     1464.96     1437.06     38.92 o 
   7   1   5       21.08       10.47     10.68 o 
   8   1   5      485.41      568.37     24.17 o 
   9   1   5       65.10       88.21     13.83 o 
  10   1   5       85.50       76.20     14.91 o 
 -11   2   5       19.55       11.89     15.16 o 
 -10   2   5      183.84      185.88     22.93 o 
  -9   2   5      104.98      123.43     13.83 o 
  -8   2   5       75.27       78.59     11.49 o 
  -7   2   5        0.37        2.63      8.81 o 
  -6   2   5      350.29      381.41     20.45 o 
  -5   2   5     1047.05      999.27     29.62 o 
  -4   2   5     8558.45     9369.02    125.59 o 
  -3   2   5     7627.57     7572.34    105.70 o 
  -2   2   5      743.76      701.77     19.02 o 
  -1   2   5       54.83       49.19      7.34 o 
   0   2   5       80.93       83.58      5.93 o 
   1   2   5     1221.05     1120.33     18.49 o 
   2   2   5     2527.62     2358.85     43.56 o 
   3   2   5      254.18      209.94     13.50 o 
   4   2   5    16588.75    17188.41    210.54 o 
   5   2   5      504.67      549.59     24.38 o 
   6   2   5     2560.02     2563.58     56.13 o 
   7   2   5      527.44      479.52     26.99 o 
   8   2   5      325.13      349.40     35.23 o 
   9   2   5      158.11      141.71     17.35 o 
  10   2   5       10.06        7.76     11.81 o 
 -11   3   5      136.18      136.37     23.61 o 
 -10   3   5       39.85       49.47     16.55 o 
  -9   3   5       88.56       93.97     24.22 o 
  -8   3   5       49.63       53.44     10.17 o 
  -7   3   5      616.98      603.38     36.70 o 
  -6   3   5      580.10      560.80     32.30 o 
  -5   3   5     1370.08     1305.12     46.98 o 
  -4   3   5     2623.94     2588.21     67.53 o 
  -3   3   5       43.37       41.11     10.28 o 
  -2   3   5      199.19      251.22     11.28 o 
  -1   3   5     1186.40     1407.99     32.30 o 
   0   3   5     1092.23      990.52     19.12 o 
   1   3   5     4550.30     4578.99     53.37 o 
   2   3   5     8824.02     9759.40    128.12 o 
   3   3   5      232.06      236.95     16.07 o 
   4   3   5       49.47       32.89     21.29 o 
   5   3   5     1100.40     1110.07     37.44 o 
   6   3   5      632.75      632.04     30.05 o 
   7   3   5       29.77       16.95     23.49 o 
   8   3   5       51.81       39.74     14.81 o 
   9   3   5        4.31        4.82     12.94 o 
  10   3   5       42.59       48.40     15.76 o 
 -11   4   5       12.48        7.34     15.75 o 
 -10   4   5        0.40       -5.29     13.98 o 
  -9   4   5      142.31      109.44     38.17 o 
  -8   4   5      680.68      684.12     44.04 o 
  -7   4   5      266.80      286.27     27.89 o 
  -6   4   5        1.94        1.47      8.81 o 
  -5   4   5      701.96      716.42     36.70 o 
  -4   4   5      412.10      441.89     27.89 o 
  -3   4   5      924.44      967.39     24.34 o 
  -2   4   5      600.46      579.66     30.10 o 
  -1   4   5      633.54      622.02     15.98 o 
   0   4   5      178.90      171.45     11.90 o 
   1   4   5     1015.93     1106.60     21.34 o 
   2   4   5       60.05       74.10     10.86 o 
   3   4   5     1298.55     1275.41     36.29 o 
   4   4   5     1396.37     1363.82     39.88 o 
   5   4   5       15.03       11.90      9.82 o 
   6   4   5       41.81       27.16     12.46 o 
   7   4   5       61.97       52.45     15.03 o 
   8   4   5       74.95       80.18     17.65 o 
   9   4   5      184.86      179.44     32.30 o 
 -10   5   5      169.97      153.43     23.98 o 
  -9   5   5      314.30      283.34     33.77 o 
  -8   5   5       30.31       29.36     16.15 o 
  -7   5   5       18.49       11.74     14.68 o 
  -6   5   5     1434.12     1507.71     61.66 o 
  -5   5   5      189.55      194.87     13.95 o 
  -4   5   5       29.95       15.70      6.22 o 
  -3   5   5      907.18      878.34     24.97 o 
  -2   5   5      685.08      683.29     22.21 o 
  -1   5   5       87.75       95.23      8.58 o 
   0   5   5      177.01      161.83     14.68 o 
   1   5   5      374.75      392.02     22.02 o 
   2   5   5      758.55      774.81     17.43 o 
   3   5   5     1140.46     1064.94     35.25 o 
   4   5   5        8.55        5.01      8.78 o 
   5   5   5       87.93      126.86     18.14 o 
   6   5   5       86.68       55.23     14.81 o 
   7   5   5      407.69      443.87     52.85 o 
   8   5   5      242.66      278.18     28.53 o 
   9   5   5      127.40      160.70     25.89 o 
 -10   6   5      165.38      117.45     30.83 o 
  -9   6   5       30.44       29.36     20.55 o 
  -8   6   5      336.64      380.23     39.64 o 
  -7   6   5        3.92       27.89     16.15 o 
  -6   6   5      110.96      168.83     26.43 o 
  -5   6   5      257.47      218.74     26.43 o 
  -4   6   5      138.72      129.68     11.52 o 
  -3   6   5      134.47      154.98     12.45 o 
  -2   6   5       11.28        9.02      7.05 o 
  -1   6   5      842.73      914.08     25.73 o 
   0   6   5      975.11      927.46     29.01 o 
   1   6   5      242.83      223.15     17.10 o 
   2   6   5      873.15      919.65     32.69 o 
   3   6   5        2.71       -5.61      8.78 o 
   4   6   5      569.96      585.93     41.11 o 
   5   6   5      570.38      607.06     57.25 o 
   6   6   5      489.05      502.55     33.63 o 
   7   6   5      150.17      204.13     25.42 o 
   8   6   5       47.89       51.58     25.69 o 
  -9   7   5       46.98       86.62     27.89 o 
  -8   7   5      215.68      167.36     32.30 o 
  -7   7   5      247.36      300.96     36.70 o 
  -6   7   5      234.02      246.64     32.30 o 
  -5   7   5       35.18       17.62     16.15 o 
  -4   7   5        1.88      -10.28     10.28 o 
  -3   7   5      554.28      581.22     22.81 o 
  -2   7   5     3709.10     3665.46     67.37 o 
  -1   7   5     1783.33     1783.24     80.39 o 
   0   7   5      123.76      166.00     15.47 o 
   1   7   5      306.32      326.61     21.26 o 
   2   7   5        1.64        2.94      9.34 o 
   3   7   5       92.43      103.40     16.88 o 
   4   7   5      152.87      155.33     20.68 o 
   5   7   5      394.04      432.01     30.50 o 
   6   7   5      306.14      253.44     32.30 o 
   7   7   5        1.22        1.90     13.99 o 
  -9   8   5       49.69       14.68     22.02 o 
  -8   8   5      114.76      114.51     29.36 o 
  -7   8   5      212.51      198.19     35.23 o 
  -6   8   5        0.00       29.36     20.55 o 
  -5   8   5      286.46      273.06     35.23 o 
  -4   8   5      120.28       86.62     24.96 o 
  -3   8   5      423.49      437.49     39.64 o 
  -2   8   5      330.50      334.25     30.83 o 
  -1   8   5       24.61       18.53      8.39 o 
   0   8   5        7.04       -8.30      8.30 o 
   1   8   5       14.90        8.73     12.48 o 
   2   8   5       14.40       27.19     16.15 o 
   3   8   5        2.15       10.40     11.90 o 
   4   8   5      648.37      627.38     35.25 o 
   5   8   5       11.14       -0.68     13.38 o 
   6   8   5      124.98      115.34     22.56 o 
  -8   9   5       15.35       23.49     22.02 o 
  -7   9   5      108.24      120.38     32.30 o 
  -6   9   5      308.59      296.55     39.64 o 
  -5   9   5      116.90      118.91     27.89 o 
  -4   9   5      233.11      198.19     33.77 o 
  -3   9   5      181.42      154.15     30.83 o 
  -2   9   5      123.95      104.23     27.89 o 
  -1   9   5      208.07      217.02     18.69 o 
   0   9   5       15.34       14.11     11.90 o 
   1   9   5      132.93      135.03     18.14 o 
   2   9   5     1133.62     1094.78     55.05 o 
   3   9   5       13.34       11.44     12.48 o 
   4   9   5       65.03       58.59     16.55 o 
   5   9   5      188.86      165.39     28.63 o 
  -6  10   5       83.42       74.87     29.36 o 
  -5  10   5       29.57       30.83     24.96 o 
  -4  10   5        0.30      -13.21     16.15 o 
  -3  10   5        2.78        8.81     19.08 o 
  -2  10   5       59.66       74.87     26.43 o 
   0  10   5      359.53      377.96     26.46 o 
   1  10   5        0.36       -6.61     11.42 o 
   2  10   5        6.22       -1.59     19.08 o 
   3  10   5       93.72       66.15     17.28 o 
   4  10   5       60.08       77.34     19.64 o 
  -4  11   5       92.66      114.51     33.77 o 
  -3  11   5      134.27      124.79     35.23 o 
  -2  11   5      153.01      192.32     39.64 o 
   1  11   5       58.91       55.53     17.28 o 
   0 -11   6       45.48       54.32     27.89 o 
   1 -11   6        1.82        4.40     22.02 o 
   2 -11   6       26.92       69.00     27.89 o 
   3 -11   6       45.39       20.55     24.96 o 
   4 -11   6       18.26       -4.40     23.49 o 
  -5 -10   6       12.91       19.73     16.51 o 
  -4 -10   6       55.20       57.76     19.82 o 
  -3 -10   6        3.71       -9.96     11.64 o 
  -2 -10   6       47.66       43.50     13.99 o 
  -1 -10   6       18.92       -2.94     14.68 o 
   0 -10   6      324.38      322.98     42.57 o 
   1 -10   6      747.19      805.97     60.19 o 
   2 -10   6      135.01      195.25     36.70 o 
   3 -10   6        8.01       -4.40     19.08 o 
   4 -10   6        3.73       10.28     20.55 o 
   5 -10   6       72.94       54.32     24.96 o 
   6 -10   6       82.53      124.79     35.23 o 
  -6  -9   6       99.18       89.16     21.73 o 
  -5  -9   6       88.66       95.62     20.22 o 
  -4  -9   6        0.74       -8.32     10.86 o 
  -3  -9   6       85.42       88.55     16.51 o 
  -2  -9   6      229.90      253.76     28.63 o 
  -1  -9   6      263.97      254.18     17.16 o 
   0  -9   6      256.21      250.07     25.03 o 
   1  -9   6       41.31       98.36     26.43 o 
   2  -9   6        6.00       11.74     17.62 o 
   3  -9   6       10.39       16.15     19.08 o 
   4  -9   6        4.36        1.47     17.62 o 
   5  -9   6       72.79       69.00     24.96 o 
   6  -9   6        6.86        7.34     20.55 o 
   7  -9   6       51.55       33.77     24.96 o 
  -7  -8   6       57.14       20.13     23.49 o 
  -6  -8   6        1.02       -0.79     13.38 o 
  -5  -8   6        5.05       16.15     13.50 o 
  -4  -8   6      444.77      450.84     28.42 o 
  -3  -8   6      253.00      254.04     35.97 o 
  -2  -8   6      144.47      173.07     17.56 o 
  -1  -8   6       45.53       48.95      9.60 o 
   0  -8   6       21.11        4.84      7.53 o 
   1  -8   6       66.99       65.17     12.22 o 
   2  -8   6      169.96      158.55     27.89 o 
   3  -8   6        6.34        7.34     14.68 o 
   4  -8   6       98.61       85.15     23.49 o 
   5  -8   6       52.64       44.04     20.55 o 
   6  -8   6        0.58       -1.47     17.62 o 
   7  -8   6        4.07       63.13     24.96 o 
   8  -8   6      130.84       92.49     30.83 o 
  -8  -7   6       52.46       38.90     16.61 o 
  -7  -7   6        0.11       13.46     25.69 o 
  -6  -7   6      152.30      187.30     25.69 o 
  -5  -7   6      143.43      130.75     19.18 o 
  -4  -7   6      285.77      298.15     26.33 o 
  -3  -7   6      245.42      236.84     20.53 o 
  -2  -7   6       73.55       78.73     12.33 o 
  -1  -7   6       40.78       43.87     12.07 o 
   0  -7   6      396.33      434.58     16.85 o 
   1  -7   6      347.29      348.39     19.00 o 
   2  -7   6      214.16      217.27     26.43 o 
   3  -7   6      133.66      113.04     23.49 o 
   4  -7   6       18.34        1.47     14.68 o 
   5  -7   6      130.93      105.70     24.96 o 
   6  -7   6       65.01       52.85     20.55 o 
   7  -7   6      212.52      223.15     33.77 o 
   8  -7   6      172.74      160.02     33.77 o 
   9  -7   6       15.36       19.08     22.02 o 
  -9  -6   6        1.89        3.58     16.22 o 
  -8  -6   6       84.04      104.39     21.26 o 
  -7  -6   6      437.46      466.73     31.65 o 
  -6  -6   6      163.99      210.71     22.30 o 
  -5  -6   6       52.41       39.24     11.33 o 
  -4  -6   6      179.77      169.43     13.73 o 
  -3  -6   6      254.86      263.00     22.20 o 
  -2  -6   6      956.55      936.36     24.80 o 
  -1  -6   6      376.64      394.34     21.59 o 
   0  -6   6      202.92      207.61     14.68 o 
   1  -6   6       92.95       94.24     10.86 o 
   2  -6   6      151.08      134.90     13.95 o 
   3  -6   6        7.93        8.81     11.74 o 
   4  -6   6      559.51      547.59     38.17 o 
   5  -6   6      648.34      635.68     42.57 o 
   6  -6   6      175.77      208.47     29.36 o 
   7  -6   6        3.45        8.81     14.68 o 
   8  -6   6      107.08       92.49     26.43 o 
   9  -6   6       59.32       58.72     24.96 o 
 -10  -5   6       20.67       22.97     17.56 o 
  -9  -5   6      169.46      128.43     23.34 o 
  -8  -5   6      518.50      504.17     32.59 o 
  -7  -5   6      326.69      337.11     26.93 o 
  -6  -5   6        2.35       -1.72      9.75 o 
  -5  -5   6        2.75       -5.61      6.46 o 
  -4  -5   6      212.15      220.50     14.00 o 
  -3  -5   6      255.13      265.77     14.36 o 
  -2  -5   6      105.43      113.57      9.86 o 
  -1  -5   6      793.77      817.88     20.68 o 
   0  -5   6        3.50       -1.47      7.34 o 
   1  -5   6      392.31      400.78     27.89 o 
   2  -5   6     1412.75     1434.31     52.85 o 
   3  -5   6     1922.74     1779.31     63.13 o 
   4  -5   6     1250.20     1211.16     52.85 o 
   5  -5   6      178.28      215.81     26.43 o 
   6  -5   6      135.63      140.94     24.96 o 
   7  -5   6       44.26       45.51     17.62 o 
   8  -5   6       23.30       32.30     19.08 o 
   9  -5   6      206.04      132.13     30.83 o 
  10  -5   6       33.17        1.47     20.55 o 
 -10  -4   6       12.21       20.32     16.51 o 
  -9  -4   6      117.97      153.41     22.16 o 
  -8  -4   6       87.58       86.03     55.05 o 
  -7  -4   6        0.14        3.20      8.16 o 
  -6  -4   6      108.72      102.73     12.53 o 
  -5  -4   6      687.76      675.87     45.46 o 
  -4  -4   6      490.60      470.62     17.69 o 
  -3  -4   6       51.18       50.66      9.34 o 
  -2  -4   6      289.03      273.75     15.03 o 
  -1  -4   6      504.38      526.58     15.43 o 
   0  -4   6     1652.59     1651.31     37.20 o 
   1  -4   6      469.68      444.83     26.43 o 
   2  -4   6      233.98      199.66     19.08 o 
   3  -4   6     1727.74     1761.45     30.83 o 
   4  -4   6     1254.38     1203.82     49.91 o 
   5  -4   6      110.70      130.66     22.02 o 
   6  -4   6       76.86       49.91     17.62 o 
   7  -4   6       10.83       39.64     17.62 o 
   8  -4   6        1.49       -8.81     14.68 o 
   9  -4   6       61.26       77.81     24.96 o 
  10  -4   6        0.00      -17.62     17.62 o 
 -10  -3   6       20.55       -1.50     11.00 o 
  -9  -3   6        0.18        0.52      9.86 o 
  -8  -3   6      129.70      142.44     15.21 o 
  -7  -3   6      428.47      455.87     21.64 o 
  -6  -3   6      571.65      532.91     21.43 o 
  -5  -3   6        5.70       -4.40      7.27 o 
  -4  -3   6       53.89       37.62      9.34 o 
  -3  -3   6        8.15        1.22     10.28 o 
  -2  -3   6      182.84      171.49     11.90 o 
  -1  -3   6     1667.37     1579.03     32.39 o 
   0  -3   6     2328.10     2279.64     41.17 o 
   1  -3   6      370.61      407.34     32.30 o 
   2  -3   6      369.68      374.36     23.49 o 
   3  -3   6       52.30       56.59      6.42 o 
   4  -3   6      131.27      150.66     18.35 o 
   5  -3   6      597.70      652.99     20.00 o 
   6  -3   6     1003.81     1042.37     52.85 o 
   7  -3   6      139.83      140.94     26.43 o 
   8  -3   6       39.52       60.19     22.02 o 
   9  -3   6       46.50      115.98     29.36 o 
  10  -3   6      161.55      176.17     35.23 o 
 -11  -2   6        3.54        9.54     19.82 o 
 -10  -2   6       20.64       25.18     12.75 o 
  -9  -2   6      194.61      207.05     33.27 o 
  -8  -2   6      379.54      392.41     18.65 o 
  -7  -2   6      574.60      548.98     22.53 o 
  -6  -2   6      375.83      348.85     20.76 o 
  -5  -2   6       53.03       54.55     10.23 o 
  -4  -2   6     3479.24     3043.72     55.47 o 
  -3  -2   6     1358.21     1281.63     30.05 o 
  -2  -2   6     4823.45     4474.69     98.36 o 
  -1  -2   6     6719.74     7013.25     90.49 o 
   0  -2   6     1006.33     1052.91     50.65 o 
   1  -2   6      402.47      389.43     46.98 o 
   2  -2   6     1741.29     1678.05     29.62 o 
   3  -2   6      596.48      604.42     35.97 o 
   4  -2   6      534.35      494.74     16.84 o 
   5  -2   6      479.53      445.18     14.25 o 
   6  -2   6        0.38        5.20      5.50 o 
   7  -2   6      139.23      173.59     15.49 o 
   8  -2   6      108.71      102.77     24.96 o 
   9  -2   6      248.85      295.08     38.17 o 
  10  -2   6      166.03      127.72     32.30 o 
 -11  -1   6      141.56      154.21     22.30 o 
 -10  -1   6      155.67      167.26     20.44 o 
  -9  -1   6       67.44       59.96     12.07 o 
  -8  -1   6      533.21      494.33     21.09 o 
  -7  -1   6      106.09      104.56     13.99 o 
  -6  -1   6       41.15       19.46      6.84 o 
  -5  -1   6     1004.39     1031.36     23.46 o 
  -4  -1   6      958.60      960.12     41.11 o 
  -3  -1   6     3529.60     3533.65     85.15 o 
  -2  -1   6      130.50      132.13     14.68 o 
  -1  -1   6    11015.77    11218.43    150.48 o 
   0  -1   6     5940.21     6330.86     80.89 o 
   1  -1   6     1289.09     1284.62     26.33 o 
   2  -1   6     3465.19     3471.01     50.58 o 
   4  -1   6        5.92       -1.47      3.85 o 
   5  -1   6        4.85        6.17      5.08 o 
   6  -1   6      514.23      521.79     18.57 o 
   7  -1   6      620.08      575.62     20.82 o 
   8  -1   6      207.78      196.02     14.78 o 
   9  -1   6       14.20       19.08     17.62 o 
  10  -1   6        6.55        5.87     17.62 o 
 -11   0   6      226.19      255.22     20.90 o 
 -10   0   6      234.93      261.97     19.39 o 
  -9   0   6        4.87       14.71      8.73 o 
  -8   0   6      215.60      194.09     19.31 o 
  -7   0   6      643.75      581.14     26.09 o 
  -6   0   6     1140.18     1085.16     31.73 o 
  -5   0   6     1508.19     1463.25     54.32 o 
  -4   0   6      558.63      550.88     18.19 o 
  -3   0   6       16.88       18.07      5.10 o 
  -2   0   6       41.62       39.15      4.12 o 
  -1   0   6      158.03      184.98      5.52 o 
   0   0   6     1974.10     1976.03     48.45 o 
   1   0   6     7368.59     7899.75     98.36 o 
   2   0   6      102.90      117.75     13.08 o 
   3   0   6        0.15        1.47      5.87 o 
   4   0   6       66.76      101.26     10.28 o 
   5   0   6     1220.35     1175.58     26.49 o 
   6   0   6     1076.86     1094.37     27.35 o 
   7   0   6      220.95      214.64     27.96 o 
   8   0   6      228.26      225.24     16.51 o 
   9   0   6       20.46       28.51     10.95 o 
  10   0   6        3.38       27.89     22.02 o 
 -11   1   6       36.94       40.16     17.56 o 
 -10   1   6       31.30       40.39     11.93 o 
  -9   1   6        0.93        3.77      7.97 o 
  -8   1   6       12.02       -2.50      8.10 o 
  -7   1   6      353.57      369.43     24.96 o 
  -6   1   6      360.27      377.02     46.24 o 
  -5   1   6       18.96       23.49      7.73 o 
  -4   1   6       83.31       90.65      8.88 o 
  -3   1   6      419.75      421.59     18.35 o 
  -2   1   6      170.39      163.41      8.88 o 
  -1   1   6      713.38      590.17     26.43 o 
   0   1   6      224.35      240.76     16.15 o 
   1   1   6      172.78      177.91      7.78 o 
   2   1   6     2952.20     3000.27     38.51 o 
   3   1   6     4096.85     4355.01     66.90 o 
   4   1   6     2669.85     2991.93     76.34 o 
   5   1   6     1457.66      958.65     42.57 o 
   6   1   6     1417.91     1512.30     41.84 o 
   7   1   6       68.76       67.54     11.34 o 
   8   1   6       13.55        4.36      8.73 o 
   9   1   6       74.00       83.79     18.36 o 
  10   1   6       71.12       89.05     15.26 o 
 -11   2   6       17.53       -2.02     13.78 o 
 -10   2   6      145.95      167.01     21.87 o 
  -9   2   6      123.28      129.51     14.61 o 
  -8   2   6      222.35      231.80     20.07 o 
  -7   2   6        0.15       -5.49      8.00 o 
  -6   2   6      475.01      430.30     31.56 o 
  -5   2   6      989.63      987.76     29.98 o 
  -4   2   6     7337.02     7423.16    104.51 o 
  -3   2   6     5734.59     5930.16    122.58 o 
  -2   2   6      235.29      217.09     11.64 o 
  -1   2   6      247.31      241.04     18.35 o 
   0   2   6      132.12      132.27      9.34 o 
   1   2   6     2298.94     2339.58     32.15 o 
   2   2   6     7382.72     7665.00     87.85 o 
   3   2   6     1274.91     1403.82     80.74 o 
   4   2   6      966.85     1058.85     54.32 o 
   5   2   6      577.53      623.93     26.46 o 
   6   2   6     1026.87     1018.95     35.80 o 
   7   2   6      514.47      519.84     55.05 o 
   8   2   6      156.89      131.12     82.95 o 
   9   2   6       92.79       84.24     21.32 o 
  10   2   6        7.33       15.95     12.92 o 
 -11   3   6      115.69      123.79     27.89 o 
 -10   3   6       43.62       47.37     17.28 o 
  -9   3   6       58.40       47.86     14.66 o 
  -8   3   6        2.05        5.14     10.86 o 
  -7   3   6      869.46      816.09     32.45 o 
  -6   3   6      897.80      928.96     33.15 o 
  -5   3   6     1261.09     1026.18     41.11 o 
  -4   3   6     4896.96     4809.41    104.23 o 
  -3   3   6       19.79       46.98     11.74 o 
  -2   3   6     1900.11     2116.53     59.46 o 
  -1   3   6       95.79      119.70      7.88 o 
   0   3   6     1344.93     1268.48     22.76 o 
   1   3   6     6829.55     7129.53     78.03 o 
   2   3   6      178.71      149.06     12.94 o 
   3   3   6        5.29        9.60      6.69 o 
   4   3   6      394.44      397.17     41.84 o 
   5   3   6      690.14      647.26     28.53 o 
   6   3   6      409.26      382.62     24.38 o 
   7   3   6       33.92       48.94     13.99 o 
   8   3   6       30.68       73.12     16.51 o 
   9   3   6        6.44       -4.40     13.38 o 
  10   3   6       33.54        3.18     12.74 o 
 -11   4   6        6.58       19.17     17.28 o 
 -10   4   6        0.64      -13.04     15.41 o 
  -9   4   6      189.90      211.59     35.23 o 
  -8   4   6      381.66      390.49     26.80 o 
  -7   4   6      307.38      314.17     29.36 o 
  -6   4   6      181.46      183.51     22.02 o 
  -5   4   6      340.66      367.02     26.43 o 
  -4   4   6     7896.31     7940.81    158.55 o 
  -3   4   6      908.45      888.18     23.98 o 
  -2   4   6     2877.74     2975.51     60.19 o 
  -1   4   6      563.51      530.98     19.02 o 
   0   4   6      169.53      152.00      9.58 o 
   1   4   6      900.09     1035.85     21.15 o 
   2   4   6      172.19      165.76     22.02 o 
   3   4   6      916.71      854.98     30.61 o 
   4   4   6     1647.05     1658.36     45.64 o 
   5   4   6       11.12       32.51     13.95 o 
   6   4   6        4.38        4.87      9.82 o 
   7   4   6       51.13       57.73     16.07 o 
   8   4   6       85.89      115.48     20.68 o 
   9   4   6      180.54      229.47     26.93 o 
 -10   5   6      117.11       55.83     18.45 o 
  -9   5   6      308.72      342.19     29.25 o 
  -8   5   6       24.13       41.11     17.62 o 
  -7   5   6        6.18      -10.28     13.21 o 
  -6   5   6     1073.42     1055.55     51.38 o 
  -5   5   6      136.08      130.41     11.11 o 
  -4   5   6      532.81      450.45     29.36 o 
  -3   5   6     1462.58     1521.72     34.57 o 
  -2   5   6      367.52      360.64     41.11 o 
  -1   5   6       70.73       80.23      8.39 o 
   0   5   6       76.19       69.97     10.86 o 
   1   5   6      463.05      430.35     14.89 o 
   2   5   6      477.52      462.60     22.30 o 
   3   5   6     1173.82     1209.12     46.98 o 
   4   5   6       70.72       79.09     13.99 o 
   5   5   6      140.64      125.34     35.23 o 
   6   5   6       19.06        8.11     11.64 o 
   7   5   6      324.86      324.22     27.97 o 
   8   5   6      206.05      203.92     27.89 o 
   9   5   6      155.17      183.98     26.93 o 
 -10   6   6       34.31       23.32     19.82 o 
  -9   6   6       25.25       16.15     19.08 o 
  -8   6   6       11.81       -2.94     16.15 o 
  -7   6   6        8.95       13.21     14.68 o 
  -6   6   6       88.09       95.42     22.02 o 
  -5   6   6      355.66      356.74     32.30 o 
  -4   6   6       68.74       63.36      9.77 o 
  -3   6   6       79.96       83.60     13.95 o 
  -2   6   6       36.15       37.00      8.67 o 
  -1   6   6      987.78     1007.21     24.68 o 
   0   6   6     1222.81     1197.78     34.21 o 
   1   6   6      265.28      258.20     18.14 o 
   2   6   6      623.14      620.17     27.49 o 
   3   6   6        4.37        1.99     16.15 o 
   4   6   6      816.83      779.42     34.26 o 
   5   6   6      939.53      820.27     71.20 o 
   6   6   6      405.59      436.59     37.44 o 
   7   6   6      161.87      200.58     41.11 o 
   8   6   6      116.34      123.48     23.88 o 
  -9   7   6       32.42       22.02     22.02 o 
  -8   7   6      215.58      148.28     30.83 o 
  -7   7   6      266.66      286.27     35.23 o 
  -6   7   6      261.60      345.00     36.70 o 
  -5   7   6       34.62       22.02     16.15 o 
  -4   7   6        2.60       -1.47     11.74 o 
  -3   7   6      512.25      553.47     23.89 o 
  -2   7   6     3854.36     3896.47     70.82 o 
  -1   7   6     1339.70     1312.79     31.11 o 
   0   7   6      130.77      167.71     33.77 o 
   1   7   6      330.74      326.30     21.26 o 
   2   7   6       10.75        0.35      8.42 o 
   3   7   6      305.00      309.49     28.63 o 
   4   7   6      322.92      372.43     27.38 o 
   5   7   6      382.76      433.92     63.13 o 
   6   7   6      113.64      148.64     22.84 o 
   7   7   6        7.79        0.51     23.49 o 
  -9   8   6       53.31       51.38     24.96 o 
  -8   8   6      131.26      136.53     30.83 o 
  -7   8   6      141.53      130.66     29.36 o 
  -6   8   6        9.17       19.08     17.62 o 
  -5   8   6      391.08      415.46     41.11 o 
  -4   8   6      138.51      157.08     29.36 o 
  -3   8   6      227.58      236.36     32.30 o 
  -2   8   6      124.81      143.58     16.22 o 
  -1   8   6        4.29        3.08      7.39 o 
   0   8   6      119.66      122.60     16.07 o 
   1   8   6       36.84       29.36     15.41 o 
   2   8   6      105.38      108.02     17.10 o 
   3   8   6      129.10      102.03     17.97 o 
   4   8   6        0.95       -1.04     12.33 o 
   5   8   6       25.94       34.06     15.47 o 
   6   8   6       43.75       15.41     15.57 o 
  -8   9   6       12.62       10.28     20.55 o 
  -7   9   6       80.04       51.38     24.96 o 
  -6   9   6      261.00      328.85     42.57 o 
  -5   9   6      175.63      126.25     30.83 o 
  -4   9   6      146.80      182.04     33.77 o 
  -3   9   6      173.38      167.36     30.83 o 
  -2   9   6       20.87       -5.87     16.15 o 
  -1   9   6       81.77       94.58     15.03 o 
   0   9   6       27.60       42.52     12.70 o 
   1   9   6       95.01       71.09     15.57 o 
   2   9   6      128.25      135.06     19.64 o 
   3   9   6       52.08       30.02     15.03 o 
   4   9   6       79.59       58.64     17.97 o 
   5   9   6      198.36      196.08     26.33 o 
  -6  10   6      115.33       91.02     30.83 o 
  -5  10   6       46.15       42.57     26.43 o 
  -4  10   6       39.79       22.02     20.55 o 
  -3  10   6        6.43       -7.34     19.08 o 
  -2  10   6       44.02       74.87     27.89 o 
   0  10   6       56.44       25.58     19.82 o 
   1  10   6        0.35       -1.82     12.94 o 
   2  10   6       34.18        8.81     30.83 o 
   3  10   6      130.78      151.04     55.05 o 
   4  10   6       63.01       57.64     30.10 o 
  -4  11   6      103.55      121.85     35.23 o 
  -3  11   6      113.23      118.91     32.30 o 
   1  11   6       74.04       63.86     18.69 o 
   0 -11   7       41.99       14.68     24.96 o 
   1 -11   7        0.31       -8.81     19.08 o 
   2 -11   7       55.06       55.79     27.89 o 
   3 -11   7       59.82       38.17     26.43 o 
   4 -11   7        9.02       13.21     23.49 o 
  -5 -10   7       15.64       23.49     16.92 o 
  -4 -10   7       58.03       42.89     17.10 o 
  -3 -10   7        9.62        7.99     13.99 o 
  -2 -10   7       19.66       -2.87     11.90 o 
   0 -10   7      398.85      534.38     49.91 o 
   1 -10   7      573.60      541.72     48.45 o 
   2 -10   7       72.64       30.83     23.49 o 
   3 -10   7        2.29      -14.68     17.62 o 
   4 -10   7        9.20      -11.74     16.15 o 
   5 -10   7      112.16      102.77     30.83 o 
   6 -10   7      183.16      218.74     41.11 o 
  -6  -9   7       43.90       71.16     20.22 o 
  -5  -9   7       75.10       74.76     46.98 o 
  -4  -9   7       11.54       10.39     13.38 o 
  -3  -9   7      103.83       96.78     18.35 o 
  -2  -9   7      127.81      120.44     32.30 o 
  -1  -9   7      201.86      200.18     26.87 o 
   0  -9   7      108.45      139.47     27.89 o 
   1  -9   7       93.01      113.04     26.43 o 
   2  -9   7        4.11       -8.81     14.68 o 
   3  -9   7        3.97        2.94     17.62 o 
   4  -9   7       62.43       57.25     23.49 o 
   5  -9   7      198.97      160.02     33.77 o 
   6  -9   7       33.98       29.36     22.02 o 
   7  -9   7       24.24        5.87     22.02 o 
  -7  -8   7       68.23       42.53     17.97 o 
  -6  -8   7      105.89      150.22     25.69 o 
  -5  -8   7        5.27       -2.20     12.46 o 
  -4  -8   7       39.00       68.95     16.07 o 
  -3  -8   7      407.51      392.20     43.31 o 
  -2  -8   7      247.34      205.33     30.83 o 
  -1  -8   7       71.57       62.05     10.04 o 
   0  -8   7       58.28       61.64     13.02 o 
   1  -8   7       14.40       10.28     16.15 o 
   2  -8   7       66.23       80.74     22.02 o 
   3  -8   7       30.00       29.36     17.62 o 
   4  -8   7      165.24      171.76     29.36 o 
   5  -8   7       95.77       51.38     22.02 o 
   6  -8   7        3.92      -13.21     13.21 o 
   7  -8   7        7.35       26.43     20.55 o 
   8  -8   7      131.41       86.62     30.83 o 
  -8  -7   7        0.43        0.31     16.15 o 
  -7  -7   7       14.62       16.05     14.81 o 
  -6  -7   7        0.94      -11.74     12.46 o 
  -5  -7   7       51.47       31.05     13.99 o 
  -4  -7   7      258.07      274.61     17.35 o 
  -3  -7   7      404.62      388.82     24.97 o 
  -2  -7   7       47.66       31.49     10.23 o 
  -1  -7   7       52.21       58.19      9.01 o 
   0  -7   7      212.23      238.79     17.56 o 
   1  -7   7      152.35      126.77     13.02 o 
   2  -7   7      266.61      280.40     30.83 o 
   3  -7   7      149.85      121.85     23.49 o 
   4  -7   7        8.22       -1.47     13.21 o 
   5  -7   7       83.95       67.53     22.02 o 
   6  -7   7      163.12      187.91     30.83 o 
   7  -7   7      247.49      229.02     35.23 o 
   8  -7   7       90.67      130.66     30.83 o 
   9  -7   7        9.83      -10.28     17.62 o 
  -9  -6   7        2.39       16.64     17.10 o 
  -8  -6   7       22.74        6.18     15.03 o 
  -7  -6   7      237.92      315.41     27.49 o 
  -6  -6   7       76.58       85.77     17.10 o 
  -5  -6   7       35.33       21.53     10.15 o 
  -4  -6   7      177.26      178.62     14.58 o 
  -3  -6   7      337.02      340.30     16.91 o 
  -2  -6   7     1117.26     1026.56     26.52 o 
  -1  -6   7      327.01      332.03     20.27 o 
   0  -6   7      204.87      199.39     14.81 o 
   1  -6   7      139.78      145.70     12.70 o 
   2  -6   7       83.12       85.47     18.35 o 
   3  -6   7       37.66       16.15     13.21 o 
   4  -6   7      394.80      364.08     33.77 o 
   5  -6   7      738.76      722.29     45.51 o 
   6  -6   7       27.52       36.70     17.62 o 
   7  -6   7       42.10       57.25     22.02 o 
   8  -6   7       98.01       67.53     24.96 o 
   9  -6   7       76.39      111.57     30.83 o 
  -9  -5   7      141.91      169.65     24.96 o 
  -8  -5   7      368.83      366.62     30.05 o 
  -7  -5   7      172.68      186.79     31.56 o 
  -6  -5   7        0.32       -7.23      7.23 o 
  -5  -5   7        0.07        0.68      7.03 o 
  -4  -5   7      155.35      150.34     13.29 o 
  -3  -5   7      316.62      314.50     18.69 o 
  -2  -5   7      102.71       93.92     11.28 o 
  -1  -5   7      492.66      473.66     20.89 o 
   0  -5   7       28.01       14.47      7.05 o 
   1  -5   7      243.89      261.32     23.49 o 
   2  -5   7     2221.73     2234.41     69.00 o 
   3  -5   7     1698.75     1607.54     58.72 o 
   4  -5   7      753.74      788.36     42.57 o 
   5  -5   7       94.13       80.74     19.08 o 
   6  -5   7       23.41       17.62     14.68 o 
   7  -5   7       17.16       24.96     16.15 o 
   8  -5   7       27.72       20.55     19.08 o 
   9  -5   7      261.53      267.19     39.64 o 
  10  -5   7      139.15      205.53     39.64 o 
 -10  -4   7        8.07       -5.03     14.09 o 
  -9  -4   7      133.24      174.74     23.88 o 
  -8  -4   7      117.17       94.50     18.60 o 
  -7  -4   7        0.51        6.35      9.01 o 
  -6  -4   7       81.47       89.35     12.07 o 
  -5  -4   7      385.06      412.70     18.27 o 
  -4  -4   7      284.16      275.31     17.65 o 
  -3  -4   7        1.90       -3.87      5.64 o 
  -2  -4   7        0.45       -0.27      5.64 o 
  -1  -4   7       44.29       48.07      8.78 o 
   0  -4   7     9317.23     9622.74    129.90 o 
   1  -4   7     1330.71     1256.67     44.04 o 
   2  -4   7       61.12       63.13     13.21 o 
   3  -4   7     1550.30     1495.24     28.68 o 
   4  -4   7      292.28      351.18     21.29 o 
   5  -4   7      217.54      229.02     26.43 o 
   6  -4   7       55.37       63.13     19.08 o 
   7  -4   7        6.77       13.21     13.21 o 
   8  -4   7        5.16        5.87     14.68 o 
   9  -4   7      105.83       45.51     23.49 o 
  10  -4   7        5.55        5.87     20.55 o 
 -10  -3   7       46.05       38.76     13.06 o 
  -9  -3   7        5.12        2.03      9.98 o 
  -8  -3   7      133.67      151.65     15.52 o 
  -7  -3   7      392.96      477.24     23.90 o 
  -6  -3   7      244.92      254.60     39.64 o 
  -5  -3   7       11.37       19.08     14.68 o 
  -4  -3   7      105.06      102.90     11.90 o 
  -3  -3   7       37.56       44.95     16.15 o 
  -2  -3   7    14572.72    15295.86    278.93 o 
  -1  -3   7     1736.22     1751.25     35.23 o 
   0  -3   7     1668.02     1617.76     33.83 o 
   1  -3   7      465.64      461.31     17.97 o 
   2  -3   7      805.57      763.40     32.30 o 
   3  -3   7       28.74       36.70      6.22 o 
   4  -3   7      375.17      391.29     24.22 o 
   5  -3   7      420.42      434.98     16.88 o 
   6  -3   7      700.57      727.07     23.56 o 
   7  -3   7      161.90      184.98     29.36 o 
   8  -3   7       23.71       36.70     19.08 o 
   9  -3   7       44.90       46.98     23.49 o 
  10  -3   7       98.99      173.23     36.70 o 
 -11  -2   7        3.51       -8.81     14.68 o 
 -10  -2   7       24.42       36.49     16.88 o 
  -9  -2   7      216.50      239.24     18.27 o 
  -8  -2   7      238.64      266.58     15.48 o 
  -7  -2   7      388.21      377.01     19.73 o 
  -6  -2   7     1056.49      974.75     33.17 o 
  -5  -2   7        4.82        9.79      7.73 o 
  -4  -2   7     2746.88     2279.92     69.00 o 
  -3  -2   7      150.50      135.06     17.62 o 
  -2  -2   7     5414.28     5188.17    113.04 o 
  -1  -2   7     6717.99     6728.16     88.12 o 
   0  -2   7      394.63      408.65     14.09 o 
   1  -2   7        6.76        1.76      4.89 o 
   2  -2   7      265.89      271.59     19.08 o 
   3  -2   7      426.50      448.26     35.97 o 
   4  -2   7       65.24       57.80      8.11 o 
   5  -2   7      233.03      230.47     11.15 o 
   6  -2   7       10.44        7.16      5.63 o 
   7  -2   7      248.06      224.03     13.51 o 
   8  -2   7      264.91      229.02     33.77 o 
   9  -2   7      230.27      195.25     33.77 o 
  10  -2   7      106.51      110.11     29.36 o 
 -11  -1   7      224.91      237.83     36.70 o 
 -10  -1   7       97.02      106.59     14.96 o 
  -9  -1   7       16.81       23.26     10.47 o 
  -8  -1   7       80.44       74.34     14.68 o 
  -7  -1   7      182.05      172.01     16.22 o 
  -6  -1   7      243.43      224.04     37.44 o 
  -5  -1   7     1860.98     1800.45     60.93 o 
  -4  -1   7      787.20      751.65     38.17 o 
  -3  -1   7     2789.97     2727.68     73.40 o 
  -2  -1   7      143.06      108.64     14.68 o 
  -1  -1   7    14777.75    15127.96    179.90 o 
   0  -1   7     2053.97     2089.54     44.78 o 
   1  -1   7      235.93      215.10     11.28 o 
   2  -1   7     2307.50     2248.78     32.28 o 
   4  -1   7       43.67       37.27      9.55 o 
   5  -1   7       18.23        8.01      5.50 o 
   6  -1   7      831.32      854.83     23.58 o 
   7  -1   7      787.22      807.28     24.59 o 
   8  -1   7      131.68      126.81     13.38 o 
   9  -1   7       12.99       13.21     19.08 o 
  10  -1   7      123.92      155.62     33.77 o 
 -11   0   7      258.01      261.38     20.77 o 
 -10   0   7      110.51      115.10     15.07 o 
  -9   0   7        8.96       13.24     10.72 o 
  -8   0   7      122.88      127.05     29.36 o 
  -7   0   7      513.10      508.59     24.34 o 
  -6   0   7     1148.94     1074.19     32.10 o 
  -5   0   7     1296.21     1306.04     31.71 o 
  -4   0   7      735.55      759.16     20.89 o 
  -3   0   7       43.47       46.06      5.37 o 
  -2   0   7      462.45      440.42     24.96 o 
  -1   0   7      928.72     1002.69     35.23 o 
   0   0   7     1648.45     1557.63     44.04 o 
   1   0   7     5205.26     5531.47    113.04 o 
   2   0   7       82.25      112.40      8.78 o 
   3   0   7       36.91       42.14     10.28 o 
   4   0   7       10.85       31.66      9.54 o 
   5   0   7      919.46      943.08     24.07 o 
   6   0   7      907.88      893.96     29.04 o 
   7   0   7       75.32       86.99     11.49 o 
   8   0   7      469.31      515.23     23.18 o 
   9   0   7        1.79        9.76      9.86 o 
  10   0   7       95.23      101.30     30.83 o 
 -11   1   7       26.40        5.87     15.16 o 
 -10   1   7       62.37       39.76     16.98 o 
  -9   1   7        1.16        0.92      8.47 o 
  -8   1   7       20.55        8.94     10.36 o 
  -7   1   7      543.26      532.09     24.97 o 
  -6   1   7      438.05      396.54     20.37 o 
  -5   1   7       11.32       11.26      6.57 o 
  -4   1   7       19.70       19.57      6.57 o 
  -3   1   7      449.98      402.45     13.78 o 
  -2   1   7        7.12       25.99      6.61 o 
  -1   1   7      270.30      230.49     17.62 o 
   0   1   7      818.00      816.25     29.36 o 
   1   1   7       55.08       57.76      6.69 o 
   2   1   7     1636.61     1666.81     26.93 o 
   3   1   7     3374.90     3533.80     69.73 o 
   4   1   7     2955.97     1619.29     54.32 o 
   5   1   7      666.35      625.40     33.77 o 
   6   1   7      512.43      520.22     30.83 o 
   7   1   7      159.05      157.99     14.78 o 
   8   1   7        3.05       -7.17      8.94 o 
   9   1   7       85.90       96.52     14.69 o 
  10   1   7      108.76      144.92     18.24 o 
 -11   2   7       13.97        0.46     14.81 o 
 -10   2   7      122.51      141.11     20.81 o 
  -9   2   7      200.93      202.45     16.51 o 
  -8   2   7      444.03      428.64     24.97 o 
  -7   2   7        0.21       -2.59      7.73 o 
  -6   2   7      308.56      267.12     18.19 o 
  -5   2   7      702.69      712.85     24.66 o 
  -4   2   7     4752.47     4948.39     76.46 o 
  -3   2   7     2546.09     2733.55     61.66 o 
  -2   2   7      627.94      707.89     24.22 o 
  -1   2   7       11.28       11.74     10.28 o 
   0   2   7      422.56      384.87     13.99 o 
   1   2   7     2647.73     2702.37     37.03 o 
   2   2   7    16772.19    19127.60    184.66 o 
   3   2   7     1244.69     1333.25     41.11 o 
   4   2   7      189.26      166.78     19.08 o 
   5   2   7       36.87       38.90     10.38 o 
   6   2   7      214.75      217.08     32.30 o 
   7   2   7      289.24      291.90     68.27 o 
   8   2   7      149.35       77.96     29.36 o 
   9   2   7       68.98       68.20     14.58 o 
  10   2   7        1.47      -11.56     11.56 o 
 -11   3   7      100.83      103.93     21.14 o 
 -10   3   7       57.13       67.28     17.92 o 
  -9   3   7       20.36       18.87     12.65 o 
  -8   3   7       67.27       84.58     23.49 o 
  -7   3   7      963.30      991.77     35.97 o 
  -6   3   7     1159.65     1182.56     36.68 o 
  -5   3   7      938.21      866.67     28.92 o 
  -4   3   7     2863.14     2715.41     96.16 o 
  -3   3   7       78.96       66.39     25.69 o 
  -2   3   7    16053.55    18541.84    224.81 o 
  -1   3   7       22.22       16.65      6.46 o 
   0   3   7     1689.63     1651.42     27.63 o 
   1   3   7     6045.87     6498.60     73.43 o 
   2   3   7      509.48      508.15     12.08 o 
   3   3   7        4.99       -2.20      6.23 o 
   4   3   7      218.63      195.17     42.57 o 
   5   3   7      112.83      106.82     15.03 o 
   6   3   7       67.83       60.87     13.99 o 
   7   3   7       82.66      108.46     17.65 o 
   8   3   7        8.04        2.81     19.08 o 
   9   3   7        9.32       -1.58     20.55 o 
 -11   4   7        3.87      -14.78     16.88 o 
 -10   4   7        7.55        1.91     19.82 o 
  -9   4   7      253.93      287.36     26.04 o 
  -8   4   7      300.94      348.80     38.90 o 
  -7   4   7      408.65      386.87     27.16 o 
  -6   4   7     2333.18     2437.52     67.53 o 
  -5   4   7      335.96      320.04     26.43 o 
  -4   4   7     1792.54     1829.22     58.72 o 
  -3   4   7      610.34      545.99     30.10 o 
  -2   4   7     2187.89     2179.23     35.06 o 
  -1   4   7      539.05      528.42     16.06 o 
   0   4   7       54.17       41.96      6.78 o 
   1   4   7      269.11      331.85     13.48 o 
   2   4   7      234.85      247.13     25.69 o 
   3   4   7      676.03      709.11     52.85 o 
   4   4   7     1227.51     1148.92     70.47 o 
   5   4   7       55.40       65.21     13.99 o 
   6   4   7       87.02       90.03     16.15 o 
   7   4   7        1.05        2.94     12.46 o 
   8   4   7      122.51      146.25     22.30 o 
   9   4   7      180.70      211.65     26.46 o 
 -10   5   7      119.82      135.58     22.81 o 
  -9   5   7      352.07      424.86     75.61 o 
  -8   5   7      292.92      274.54     27.16 o 
  -7   5   7        6.26      -11.74     11.74 o 
  -6   5   7       43.24       33.77     16.15 o 
  -5   5   7       43.77       44.04     14.68 o 
  -4   5   7      803.19      765.83     27.89 o 
  -3   5   7     1884.51     1798.73     82.95 o 
  -2   5   7      475.34      445.93     19.02 o 
  -1   5   7       68.71       82.12     10.23 o 
   0   5   7       13.60        7.20      5.81 o 
   1   5   7      392.78      354.53     13.72 o 
   2   5   7      532.66      528.84     23.81 o 
   3   5   7      706.66      650.41     29.07 o 
   4   5   7      187.36      190.71     19.18 o 
   5   5   7      152.86      155.89     18.69 o 
   6   5   7        9.02        2.54     11.28 o 
   7   5   7      234.41      275.78     88.82 o 
   8   5   7      140.51      227.99     26.93 o 
 -10   6   7       58.02       51.38     19.54 o 
  -9   6   7        8.90       31.93     17.92 o 
  -8   6   7        4.52       13.21     17.62 o 
  -7   6   7       11.90       24.96     16.15 o 
  -6   6   7       51.55       10.28     14.68 o 
  -5   6   7      485.16      528.02     21.45 o 
  -4   6   7      108.60      115.32     27.16 o 
  -3   6   7       71.86       81.42     10.86 o 
  -2   6   7       21.05       16.42      8.11 o 
  -1   6   7     1068.53     1055.99     72.67 o 
   0   6   7     1024.29     1000.14     24.46 o 
   1   6   7      375.80      383.01     15.95 o 
   2   6   7      195.49      191.33     45.51 o 
   3   6   7        6.65        2.33     10.28 o 
   4   6   7      992.65      989.04     39.41 o 
   5   6   7     1034.89      993.60     52.12 o 
   6   6   7      231.87      268.00     36.70 o 
   7   6   7      185.94      236.12     56.52 o 
   8   6   7       12.12        1.21     15.03 o 
  -9   7   7       23.88        0.62     16.55 o 
  -8   7   7      204.81      207.00     33.77 o 
  -7   7   7      361.56      302.42     36.70 o 
  -6   7   7      258.80      277.47     33.77 o 
  -5   7   7       53.86       48.45     19.08 o 
  -4   7   7        1.19        2.35      7.33 o 
  -3   7   7      508.92      516.68     23.59 o 
  -2   7   7     3454.22     3405.06     82.95 o 
  -1   7   7     1066.12     1086.40     33.22 o 
   0   7   7      246.27      258.26     19.18 o 
   1   7   7      377.53      359.07     33.03 o 
   2   7   7        4.24        7.34     14.68 o 
   3   7   7      582.72      573.62     31.14 o 
   4   7   7      530.88      547.55     63.86 o 
   5   7   7      282.94      301.37    107.17 o 
   6   7   7      270.73      270.96     28.53 o 
   7   7   7        7.30        6.75     19.82 o 
  -9   8   7       69.80       86.62     29.36 o 
  -8   8   7      138.97      113.04     29.36 o 
  -7   8   7       80.68       92.49     26.43 o 
  -6   8   7       24.80       44.04     22.02 o 
  -5   8   7      442.68      496.21     42.57 o 
  -4   8   7      230.19      289.21     35.23 o 
  -3   8   7       56.99       70.65     19.82 o 
  -2   8   7      301.81      282.54     21.14 o 
  -1   8   7       96.70       94.17     14.68 o 
   0   8   7      739.39      793.13     44.78 o 
   1   8   7        4.30        2.94     10.38 o 
   2   8   7      642.62      686.11     33.17 o 
   3   8   7      362.50      343.43     26.93 o 
   4   8   7      175.82      127.44     27.16 o 
   5   8   7       11.50       12.79     18.35 o 
   6   8   7       15.29       -1.20     13.99 o 
  -8   9   7       15.66       17.62     23.49 o 
  -7   9   7       70.42       46.98     24.96 o 
  -6   9   7      260.13      336.19     42.57 o 
  -5   9   7      242.08      236.36     36.70 o 
  -4   9   7      174.33      161.49     32.30 o 
  -3   9   7      166.00      190.85     33.77 o 
  -2   9   7     1243.20     1073.96     38.80 o 
  -1   9   7       61.84       84.59     27.16 o 
   0   9   7      395.39      411.90     49.18 o 
   1   9   7       97.50       93.08     27.16 o 
   2   9   7      362.97      334.34     47.71 o 
   3   9   7       43.04       62.70     17.62 o 
   4   9   7       68.44       39.27     16.22 o 
   5   9   7      125.98       89.40     21.26 o 
  -6  10   7      225.82      286.27     44.04 o 
  -5  10   7       45.13       51.38     23.49 o 
  -4  10   7       10.39       13.21     22.02 o 
  -3  10   7       14.25      -11.74     19.08 o 
  -2  10   7      116.36      124.79     30.83 o 
   0  10   7       40.41       32.35     18.35 o 
   1  10   7        0.41      -12.05     12.33 o 
   2  10   7       65.05       89.06     20.06 o 
   3  10   7      130.42      112.47     21.80 o 
  -4  11   7       83.99       55.79     29.36 o 
  -3  11   7       86.75       79.28     30.83 o 
   1  11   7       96.55      101.86     20.68 o 
   0 -11   8        3.69      -17.62     19.08 o 
   1 -11   8       13.18       11.74     23.49 o 
   2 -11   8        4.61        0.00     22.02 o 
   3 -11   8       48.01       41.11     26.43 o 
  -4 -10   8       79.74       76.25     19.02 o 
  -3 -10   8       15.29       10.39     16.88 o 
  -2 -10   8        6.10        2.80     11.28 o 
   0 -10   8       66.54      104.23     29.36 o 
   1 -10   8      418.03      518.23     49.91 o 
   2 -10   8      141.74      111.57     30.83 o 
   3 -10   8        8.88       17.62     20.55 o 
   4 -10   8       34.63       89.55     29.36 o 
   5 -10   8       96.12      155.62     35.23 o 
  -6  -9   8       59.66       55.99     19.18 o 
  -5  -9   8       53.61       37.36     20.55 o 
  -4  -9   8        1.20        0.00     12.33 o 
  -3  -9   8       79.33       54.49     37.44 o 
  -2  -9   8      152.60      194.72     19.64 o 
  -1  -9   8      106.00      160.77     20.06 o 
   0  -9   8       66.65      105.70     26.43 o 
   1  -9   8      115.14      133.59     29.36 o 
   2  -9   8        4.97        0.00     16.15 o 
   3  -9   8       80.90       82.21     24.96 o 
   4  -9   8      155.08      158.55     32.30 o 
   5  -9   8      212.84      221.68     36.70 o 
   6  -9   8       34.74       10.28     22.02 o 
   7  -9   8       13.98        0.00     22.02 o 
  -7  -8   8       34.96       12.86     16.88 o 
  -6  -8   8       27.65       24.86     15.47 o 
  -5  -8   8        0.95       16.27     12.70 o 
  -4  -8   8      110.78      133.58     30.83 o 
  -3  -8   8      620.67      650.01     31.09 o 
  -2  -8   8      380.44      336.24     32.30 o 
  -1  -8   8       88.53       82.62     15.47 o 
   0  -8   8       73.80       67.20     21.29 o 
   1  -8   8        4.45       -7.34     13.21 o 
   2  -8   8       82.59       96.89     23.49 o 
   3  -8   8      124.21       71.94     23.49 o 
   4  -8   8      203.33      246.64     33.77 o 
   5  -8   8      109.38      127.72     27.89 o 
   6  -8   8       10.69       11.74     19.08 o 
   7  -8   8       18.60        8.81     17.62 o 
   8  -8   8      107.63       89.55     29.36 o 
  -8  -7   8       18.99        0.38     16.07 o 
  -7  -7   8       61.29       46.98     16.92 o 
  -6  -7   8        2.18        0.23     12.70 o 
  -5  -7   8       90.37       82.03     22.02 o 
  -4  -7   8      415.92      422.62     21.05 o 
  -3  -7   8      484.06      523.96     21.71 o 
  -2  -7   8       41.77       53.77      9.86 o 
  -1  -7   8       12.73       24.66     17.62 o 
   0  -7   8       88.42       87.68     12.94 o 
   1  -7   8      132.65      145.18     27.16 o 
   2  -7   8      359.17      412.53     35.23 o 
   3  -7   8      148.51      149.74     24.96 o 
   4  -7   8        2.84       -4.40     11.74 o 
   5  -7   8       62.22       73.40     20.55 o 
   6  -7   8      316.41      365.55     39.64 o 
   7  -7   8      229.50      259.85     38.17 o 
   8  -7   8       58.32       46.98     24.96 o 
  -9  -6   8        0.25       -3.69     16.07 o 
  -8  -6   8        5.76        7.34     13.99 o 
  -7  -6   8      166.56      181.72     23.81 o 
  -6  -6   8       72.18       54.32     15.47 o 
  -5  -6   8       81.16       70.08     17.21 o 
  -4  -6   8      131.45      125.43     12.87 o 
  -3  -6   8      290.08      290.97     15.81 o 
  -2  -6   8      914.36      902.15     38.23 o 
  -1  -6   8      381.23      382.24     21.73 o 
   0  -6   8      254.81      252.51     24.96 o 
   1  -6   8      106.70       80.74     17.62 o 
   2  -6   8        4.76        8.81     11.74 o 
   3  -6   8       81.46       60.19     16.15 o 
   4  -6   8       90.74      108.64     22.02 o 
   5  -6   8      679.91      656.23     44.04 o 
   6  -6   8        3.04        0.00     13.21 o 
   7  -6   8       74.54       36.70     19.08 o 
   8  -6   8        9.89        7.34     16.15 o 
   9  -6   8       62.29       93.96     29.36 o 
  -9  -5   8       91.03       76.05     25.69 o 
  -8  -5   8      211.80      263.57     27.49 o 
  -7  -5   8      105.99       95.26     22.76 o 
  -6  -5   8        0.33       -7.53      7.53 o 
  -5  -5   8       14.87       17.10     11.89 o 
  -4  -5   8      141.97      122.49     27.16 o 
  -3  -5   8      418.09      380.00     20.22 o 
  -2  -5   8      509.63      480.28     21.11 o 
  -1  -5   8      372.14      393.47     45.51 o 
   0  -5   8       45.19       33.03      9.34 o 
   1  -5   8      408.91      433.08     27.89 o 
   2  -5   8      343.96      287.74     26.43 o 
   3  -5   8     1134.49     1058.48     46.98 o 
   4  -5   8     1360.42     1221.44     54.32 o 
   5  -5   8       71.07       32.30     16.15 o 
   6  -5   8        1.22      -11.74     11.74 o 
   7  -5   8       11.06       38.17     19.08 o 
   8  -5   8      186.77      262.79     36.70 o 
   9  -5   8      264.97      283.34     41.11 o 
 -10  -4   8        3.93      -10.28     20.55 o 
  -9  -4   8      103.06       81.70     27.89 o 
  -8  -4   8      132.09      127.59     19.64 o 
  -7  -4   8        2.68       -1.26      8.39 o 
  -6  -4   8       77.35       65.79     12.87 o 
  -5  -4   8      137.39      152.06     30.83 o 
  -4  -4   8      288.71      279.57     18.14 o 
  -3  -4   8       57.64       52.38     11.01 o 
  -2  -4   8      457.09      483.00     30.83 o 
  -1  -4   8      277.06      289.07     39.64 o 
   0  -4   8     2006.33     2422.92     47.86 o 
   1  -4   8     2415.36     2479.73     76.34 o 
   2  -4   8      311.02      317.10     23.49 o 
   3  -4   8     1147.46     1109.03     24.90 o 
   4  -4   8      190.22      211.53     11.52 o 
   5  -4   8      340.58      339.12     30.83 o 
   6  -4   8      179.55      192.32     27.89 o 
   7  -4   8       61.31      113.04     26.43 o 
   8  -4   8       34.66       55.79     22.02 o 
   9  -4   8      139.30      199.66     35.23 o 
  10  -4   8       12.29       23.49     22.02 o 
 -10  -3   8       49.87       27.89     23.49 o 
  -9  -3   8       21.33       16.37     13.99 o 
  -8  -3   8      109.03       92.19     13.51 o 
  -7  -3   8      309.41      336.39     19.49 o 
  -6  -3   8       59.40       87.50     19.82 o 
  -5  -3   8       39.90       15.41     11.01 o 
  -4  -3   8      530.35      515.29     32.30 o 
  -3  -3   8      161.46      164.42     20.55 o 
  -2  -3   8      201.89      231.96     22.02 o 
  -1  -3   8     2798.15     2967.52     50.08 o 
   0  -3   8     2691.02     2649.68     47.21 o 
   1  -3   8     1017.20     1011.52     27.14 o 
   2  -3   8      616.84      647.42     30.83 o 
   3  -3   8        4.26        7.34      8.81 o 
   4  -3   8      730.48      744.35     28.63 o 
   5  -3   8      396.53      414.08     27.89 o 
   6  -3   8      461.73      578.42     41.11 o 
   7  -3   8      239.74      270.13     33.77 o 
   8  -3   8        0.05        2.94     14.68 o 
   9  -3   8       27.44       35.23     20.55 o 
  10  -3   8       44.46       30.83     23.49 o 
 -11  -2   8        3.91        1.47     17.62 o 
 -10  -2   8       31.49       36.70     22.02 o 
  -9  -2   8       94.52      104.15     14.02 o 
  -8  -2   8      379.21      363.87     25.66 o 
  -7  -2   8      204.49      207.06     17.97 o 
  -6  -2   8      695.67      672.38     41.11 o 
  -5  -2   8       32.96       20.55     14.68 o 
  -4  -2   8     1019.17     1059.95     45.51 o 
  -3  -2   8      155.85      151.21     19.08 o 
  -2  -2   8     2279.46     2300.47     66.06 o 
  -1  -2   8     7373.59     7363.42     95.86 o 
   0  -2   8      107.61      118.45      9.54 o 
   1  -2   8        8.01        7.18      5.14 o 
   2  -2   8      190.02      180.57     19.82 o 
   3  -2   8      330.53      303.10     16.15 o 
   4  -2   8       10.43       -0.53      5.64 o 
   5  -2   8      152.97      192.76     25.69 o 
   6  -2   8       38.55       38.51     12.38 o 
   7  -2   8      252.63      268.62     15.12 o 
   8  -2   8      325.27      308.30     38.17 o 
   9  -2   8      159.89      149.74     32.30 o 
  10  -2   8       71.46       93.96     27.89 o 
 -11  -1   8      153.60      133.59     32.30 o 
 -10  -1   8      476.15      463.69     24.96 o 
  -9  -1   8        1.08        7.21      7.97 o 
  -8  -1   8       41.06       45.22     12.70 o 
  -7  -1   8      174.96      162.95     30.83 o 
  -6  -1   8      311.99      349.40     18.45 o 
  -5  -1   8     1828.46     1874.83     39.83 o 
  -4  -1   8      322.84      265.86     13.56 o 
  -3  -1   8     1286.55     1199.42     45.51 o 
  -2  -1   8      538.58      502.08     27.89 o 
  -1  -1   8    11178.36    11696.47    197.46 o 
   0  -1   8     1111.79     1138.53     23.89 o 
   1  -1   8      365.70      352.03     16.88 o 
   2  -1   8     1899.09     2303.23     46.41 o 
   3  -1   8        6.46       34.13      7.05 o 
   4  -1   8      105.43      124.53      9.12 o 
   5  -1   8        2.34        0.73      5.63 o 
   6  -1   8      879.33      980.77     26.09 o 
   7  -1   8      997.58      980.94     27.70 o 
   8  -1   8       44.16       45.29     10.65 o 
   9  -1   8       23.59       20.55     20.55 o 
  10  -1   8        5.18       -5.87     16.15 o 
 -11   0   8      181.71      199.83     25.29 o 
 -10   0   8       85.03      112.56     15.12 o 
  -9   0   8       22.52       35.61     10.17 o 
  -8   0   8       69.18       64.81     13.31 o 
  -7   0   8      306.03      335.47     20.37 o 
  -6   0   8     1089.32     1045.80     30.64 o 
  -5   0   8      898.72      845.72     25.26 o 
  -4   0   8      789.90      759.30     20.89 o 
  -3   0   8       97.39      104.49      6.68 o 
  -2   0   8      749.99      726.70     33.77 o 
  -1   0   8       31.95       42.57     11.74 o 
   0   0   8      815.65      792.76     30.83 o 
   1   0   8     2481.31     2545.32     43.00 o 
   2   0   8       46.92       56.30      7.73 o 
   3   0   8       53.77       57.29      8.30 o 
   4   0   8      515.64      479.73     19.64 o 
   5   0   8      650.34      665.47     21.09 o 
   6   0   8      143.20      126.87     18.48 o 
   7   0   8      171.52      166.02     14.46 o 
   8   0   8       18.85       21.93      9.60 o 
   9   0   8        0.34        3.85      9.44 o 
  10   0   8      131.42      157.08     33.77 o 
 -11   1   8       12.30        8.81     23.49 o 
 -10   1   8       86.75       96.83     14.62 o 
  -9   1   8        2.12       13.60     11.11 o 
  -8   1   8       19.66       24.22     11.33 o 
  -7   1   8      728.24      719.75     28.49 o 
  -6   1   8      353.13      359.70     22.02 o 
  -5   1   8       40.56       30.05      9.54 o 
  -4   1   8       48.50       31.27     11.74 o 
  -3   1   8      763.49      708.53     24.22 o 
  -2   1   8      311.09      332.00     12.48 o 
  -1   1   8       33.09       41.11     11.74 o 
   0   1   8      498.42      534.38     24.96 o 
   1   1   8      327.16      362.41     14.42 o 
   2   1   8    22946.22    25511.56    239.94 o 
   3   1   8     2679.01     2653.83     49.80 o 
   4   1   8      325.19      347.84     42.57 o 
   5   1   8      887.89      891.12     42.57 o 
   6   1   8       59.26       47.53     25.69 o 
   7   1   8      186.68      184.05     29.19 o 
   8   1   8       48.92       55.38     14.98 o 
   9   1   8      109.53      121.90     20.43 o 
  10   1   8      102.04       86.46     16.61 o 
 -11   2   8       12.28       44.63     20.55 o 
 -10   2   8      120.93      123.58     19.75 o 
  -9   2   8      317.61      358.21     25.73 o 
  -8   2   8      577.03      557.15     48.45 o 
  -7   2   8        0.53       17.08     10.20 o 
  -6   2   8      180.30      170.51     35.97 o 
  -5   2   8      228.71      245.51     15.75 o 
  -4   2   8     3610.46     3915.13     64.89 o 
  -3   2   8      912.63     1021.03     26.04 o 
  -2   2   8     2731.53     3083.51     84.41 o 
  -1   2   8       59.95       82.21     13.21 o 
   0   2   8      671.34      666.26     20.22 o 
   1   2   8     3624.95     3436.88     45.05 o 
   2   2   8     5451.95     5340.35     64.59 o 
   3   2   8     1250.92     1231.30     60.93 o 
   4   2   8      112.51       94.05     12.46 o 
   5   2   8       96.61      128.74     19.82 o 
   6   2   8      213.08      214.81     22.76 o 
   7   2   8      168.83      151.91     18.14 o 
   8   2   8      229.09      181.86     47.71 o 
   9   2   8       60.78       25.91     14.76 o 
  10   2   8        0.34        3.95     12.56 o 
 -11   3   8       85.75       93.94     20.64 o 
 -10   3   8       99.29      117.94     20.37 o 
  -9   3   8        0.16       -2.75     11.33 o 
  -8   3   8       78.94       69.26     15.47 o 
  -7   3   8      727.74      707.46     29.98 o 
  -6   3   8      902.53      893.24     32.10 o 
  -5   3   8      401.64      367.86     20.07 o 
  -4   3   8      342.57      471.64     21.14 o 
  -3   3   8       29.92       28.50     15.41 o 
  -2   3   8      639.53      778.83     74.14 o 
  -1   3   8      137.82      107.21     17.62 o 
   0   3   8     3232.51     3134.69    117.45 o 
   1   3   8     3810.32     3851.00     54.73 o 
   2   3   8      996.30     1028.36     20.28 o 
   3   3   8       16.81        8.81      7.27 o 
   4   3   8      210.62      231.83     18.14 o 
   5   3   8        2.92       -4.40      8.30 o 
   6   3   8        3.09        3.63      9.82 o 
   7   3   8      197.69      204.90     35.97 o 
   8   3   8        3.20       -4.27     11.28 o 
   9   3   8        4.90       19.49     15.03 o 
 -11   4   8        1.81       -6.20     14.89 o 
 -10   4   8        5.45      -12.83     12.83 o 
  -9   4   8      371.32      352.33     33.77 o 
  -8   4   8       40.17       44.92     14.66 o 
  -7   4   8      402.46      430.28     26.80 o 
  -6   4   8      657.08      628.83     34.50 o 
  -5   4   8      253.47      250.78     34.50 o 
  -4   4   8       85.46      101.41     16.88 o 
  -3   4   8      355.34      322.88     13.68 o 
  -2   4   8     1509.61     1390.30     27.52 o 
  -1   4   8      498.91      489.23     19.64 o 
   0   4   8       34.59       21.73      6.30 o 
   1   4   8       36.53       61.26     13.05 o 
   2   4   8      114.49      108.70     10.37 o 
   3   4   8      830.84      821.72     79.28 o 
   4   4   8      741.73      707.99     32.30 o 
   5   4   8      130.36      112.35     16.61 o 
   6   4   8      167.72      156.66     31.56 o 
   7   4   8       21.76       20.44     13.38 o 
   8   4   8      134.32      134.42     21.11 o 
   9   4   8      174.30      202.94     26.46 o 
 -10   5   8       19.76        6.06     14.31 o 
  -9   5   8      420.41      407.26     30.64 o 
  -8   5   8      388.45      335.02     27.51 o 
  -7   5   8       34.97       15.30     18.35 o 
  -6   5   8        1.01       -2.64      9.77 o 
  -5   5   8        2.83        5.87     11.74 o 
  -4   5   8      826.77      860.13     35.97 o 
  -3   5   8     1724.36     1771.12     36.13 o 
  -2   5   8      515.87      511.42     17.87 o 
  -1   5   8       21.97       20.46      8.11 o 
   0   5   8       31.28       28.19      7.31 o 
   1   5   8      327.61      295.98     13.32 o 
   2   5   8      866.91      878.74     66.06 o 
   3   5   8      235.73      242.32     31.56 o 
   4   5   8      218.63      191.34     24.96 o 
   5   5   8       87.10       82.50     16.51 o 
   6   5   8       42.88       24.84     32.30 o 
   7   5   8      205.25      233.59     25.89 o 
   8   5   8      130.27      194.49     26.46 o 
 -10   6   8       48.32       64.39     22.02 o 
  -9   6   8       12.59       25.31     16.88 o 
  -8   6   8        1.18       -7.68     12.45 o 
  -7   6   8        2.95       27.89     17.62 o 
  -6   6   8       78.16       73.40     20.55 o 
  -5   6   8      465.65      452.36     46.24 o 
  -4   6   8      160.41      187.17     15.16 o 
  -3   6   8       68.19       66.25     10.57 o 
  -2   6   8       13.02       -0.29      7.33 o 
  -1   6   8     1175.54     1166.84     33.17 o 
   0   6   8      796.72      744.77     25.15 o 
   1   6   8      308.55      306.18     14.58 o 
   2   6   8        1.87        8.81     13.21 o 
   3   6   8       22.86       -6.41      9.82 o 
   4   6   8      899.11      912.41     38.41 o 
   5   6   8      791.22      828.15     38.92 o 
   6   6   8      165.27      211.95     24.91 o 
   7   6   8      148.30      146.66     33.03 o 
   8   6   8       38.86        7.93     15.47 o 
  -9   7   8       11.19        0.64     15.75 o 
  -8   7   8      207.73      220.13     77.81 o 
  -7   7   8      446.00      422.81     41.11 o 
  -6   7   8      217.95      193.79     29.36 o 
  -5   7   8       75.17       89.55     22.02 o 
  -4   7   8        3.98        5.61      8.78 o 
  -3   7   8      515.69      474.62     33.03 o 
  -2   7   8     2363.67     2385.74     54.29 o 
  -1   7   8      859.52      785.42     41.11 o 
   0   7   8       43.12       41.28      9.86 o 
   1   7   8       74.69       48.06     12.94 o 
   2   7   8     1752.95     1616.90     48.76 o 
   3   7   8      402.10      463.27     28.53 o 
   4   7   8      115.43      169.77     33.77 o 
   5   7   8      256.62      256.02     26.46 o 
   6   7   8      133.18       95.48     30.10 o 
   7   7   8        0.22        2.99     15.03 o 
  -8   8   8      121.53      130.66     30.83 o 
  -7   8   8       37.40       35.23     22.02 o 
  -6   8   8       34.21       35.23     22.02 o 
  -5   8   8      389.69      477.12     42.57 o 
  -4   8   8      331.66      380.23     38.17 o 
  -3   8   8        8.51       10.77      9.17 o 
  -2   8   8      416.35      390.34     23.59 o 
  -1   8   8      469.23      458.04     33.77 o 
   0   8   8     1825.20     1809.99     86.62 o 
   1   8   8       85.65      115.49     24.96 o 
   2   8   8       91.11      100.27     18.14 o 
   3   8   8      620.31      598.53     33.63 o 
   4   8   8      131.42       96.53     18.69 o 
   5   8   8        1.07        1.84     11.95 o 
   6   8   8        1.68       14.89     14.09 o 
  -7   9   8       57.61       92.49     29.36 o 
  -6   9   8      339.41      425.74     46.98 o 
  -5   9   8      338.18      368.49     42.57 o 
  -4   9   8      331.65      399.32     42.57 o 
  -3   9   8      320.93      355.27     41.11 o 
  -2   9   8       34.76       37.15     23.49 o 
  -1   9   8       42.82       44.04     17.62 o 
   0   9   8      310.08      320.20     23.88 o 
   1   9   8      147.19      151.52     19.64 o 
   2   9   8      439.21      406.13     35.23 o 
   3   9   8       31.72       29.36     17.62 o 
   4   9   8       50.11       31.68     16.07 o 
   5   9   8       71.34       75.02     20.22 o 
  -6  10   8      246.89      270.13     42.57 o 
  -5  10   8       53.75       76.34     27.89 o 
  -4  10   8        0.58      -17.62     19.08 o 
  -3  10   8        1.28       10.28     22.02 o 
  -1  10   8      242.92      252.51     30.83 o 
   0  10   8       64.19       80.55     22.76 o 
   1  10   8        0.55       -4.53     11.64 o 
   2  10   8       68.94       59.93     17.28 o 
   3  10   8      108.11       97.74     32.30 o 
  -3  11   8       64.94      127.72     33.77 o 
   0 -11   9        0.07       38.17     24.96 o 
   1 -11   9       33.89       11.74     23.49 o 
   2 -11   9       50.27       91.02     30.83 o 
   3 -11   9       20.34      -14.68     20.55 o 
  -4 -10   9       39.55       17.71     15.16 o 
  -3 -10   9       23.59       -3.88     12.94 o 
  -2 -10   9        2.62        5.87     19.08 o 
   0 -10   9       66.24       63.13     26.43 o 
   1 -10   9      279.77      253.98     38.17 o 
   2 -10   9      145.84      115.98     30.83 o 
   3 -10   9       55.55       54.32     26.43 o 
   4 -10   9       42.32       33.77     23.49 o 
   5 -10   9       39.96       66.06     26.43 o 
  -6  -9   9        0.61        3.18     15.16 o 
  -5  -9   9       49.66       30.50     15.87 o 
  -4  -9   9        0.01       -3.89     11.90 o 
  -3  -9   9       33.49       34.50     13.50 o 
  -2  -9   9       92.56      126.25     26.43 o 
  -1  -9   9       69.07       92.36     16.51 o 
   0  -9   9       43.90       52.85     22.02 o 
   1  -9   9       41.88        2.94     16.15 o 
   2  -9   9       41.31        5.87     19.08 o 
   3  -9   9      204.43      246.64     36.70 o 
   4  -9   9      188.50      218.74     36.70 o 
   5  -9   9      144.45      126.25     30.83 o 
   6  -9   9       35.09       10.28     20.55 o 
   7  -9   9       15.66       -8.81     20.55 o 
  -7  -8   9        0.72      -11.74     13.99 o 
  -6  -8   9       23.06        3.43     13.99 o 
  -5  -8   9       16.85       14.97     20.55 o 
  -4  -8   9      114.12      123.84     14.96 o 
  -3  -8   9      712.01      839.93     34.67 o 
  -2  -8   9      414.24      339.12     33.77 o 
  -1  -8   9       34.07       31.91     11.90 o 
   0  -8   9       25.55       13.21     10.38 o 
   1  -8   9        7.45       20.55     16.15 o 
   2  -8   9      138.43      140.94     26.43 o 
   3  -8   9      238.31      192.32     30.83 o 
   4  -8   9      195.85      180.57     30.83 o 
   5  -8   9      126.47      105.70     27.89 o 
   6  -8   9        8.99       24.96     22.02 o 
   7  -8   9       34.06       35.23     22.02 o 
   8  -8   9       37.77       14.68     24.96 o 
  -8  -7   9       69.18       67.30     19.40 o 
  -7  -7   9       43.49       33.35     16.51 o 
  -6  -7   9       66.08       55.70     17.56 o 
  -5  -7   9      153.50      159.87     15.82 o 
  -4  -7   9      516.88      504.79     22.80 o 
  -3  -7   9      376.67      358.54     19.12 o 
  -2  -7   9       17.35       -7.60      8.78 o 
  -1  -7   9        1.37        1.66      7.73 o 
   0  -7   9       19.89       16.54     20.55 o 
   1  -7   9      227.54      270.22     23.49 o 
   2  -7   9      455.44      460.98     38.17 o 
   3  -7   9      114.64      152.68     26.43 o 
   4  -7   9        0.16        4.40     14.68 o 
   5  -7   9       53.23       22.02     16.15 o 
   6  -7   9      237.60      195.25     32.30 o 
   7  -7   9      103.29       82.21     26.43 o 
   8  -7   9      117.07       86.62     29.36 o 
  -9  -6   9        7.75        7.66     16.51 o 
  -8  -6   9       16.70       30.78     16.07 o 
  -7  -6   9      209.44      159.16     53.58 o 
  -6  -6   9       97.98       62.71     16.51 o 
  -5  -6   9      120.87      141.66     14.27 o 
  -4  -6   9       91.67       83.43     11.56 o 
  -3  -6   9      172.84      181.46     16.51 o 
  -2  -6   9      465.26      460.98     35.23 o 
  -1  -6   9      373.82      416.38     60.93 o 
   0  -6   9      217.93      231.96     23.49 o 
   1  -6   9       26.21        7.34     10.28 o 
   2  -6   9       13.03        4.40     10.28 o 
   3  -6   9       16.90       10.28     13.21 o 
   4  -6   9      903.02      679.72     42.57 o 
   5  -6   9      535.47      566.68     42.57 o 
   6  -6   9        9.71        1.47     14.68 o 
   7  -6   9      106.47       91.02     26.43 o 
   8  -6   9        0.08        5.87     17.62 o 
   9  -6   9       51.90       41.11     24.96 o 
  -9  -5   9       74.10       79.66     19.64 o 
  -8  -5   9      163.42      174.56     29.36 o 
  -7  -5   9       78.94       65.20     12.36 o 
  -6  -5   9        3.13        4.04      8.16 o 
  -5  -5   9       70.62       67.82     13.50 o 
  -4  -5   9      131.33      131.43     15.03 o 
  -3  -5   9      436.84      455.10     33.77 o 
  -2  -5   9     1080.20     1175.93     51.38 o 
  -1  -5   9      382.36      387.57     20.45 o 
   0  -5   9      216.77      251.87     17.28 o 
   1  -5   9      388.22      359.68     26.43 o 
   2  -5   9     2765.89     2677.77     79.28 o 
   3  -5   9      487.95      458.04     32.30 o 
   4  -5   9      728.34      676.78     41.11 o 
   5  -5   9       58.11       52.85     17.62 o 
   6  -5   9       23.79       -8.81     13.21 o 
   7  -5   9       22.66        5.87     14.68 o 
   8  -5   9      263.71      289.21     39.64 o 
   9  -5   9      212.67      276.00     41.11 o 
 -10  -4   9        7.05       27.89     23.49 o 
  -9  -4   9       86.96       57.25     27.89 o 
  -8  -4   9      102.60      104.29     15.26 o 
  -7  -4   9        0.78       -0.19      9.01 o 
  -6  -4   9      100.87      104.23     15.57 o 
  -5  -4   9       21.50       55.27     16.88 o 
  -4  -4   9     1306.02     1130.42     49.91 o 
  -3  -4   9      554.67      594.57     35.23 o 
  -2  -4   9       13.94       17.62     11.74 o 
  -1  -4   9      399.26      422.90     19.82 o 
   0  -4   9      408.98      435.45     19.40 o 
   1  -4   9     2432.43     2361.06     49.31 o 
   2  -4   9      965.73      943.97     39.64 o 
   3  -4   9      395.50      393.23     14.89 o 
   4  -4   9       59.21       70.58      8.88 o 
   5  -4   9      392.93      378.76     33.77 o 
   6  -4   9      429.80      459.51     39.64 o 
   7  -4   9      149.50      201.13     30.83 o 
   8  -4   9       70.61       41.11     20.55 o 
   9  -4   9      129.75      127.72     30.83 o 
  10  -4   9        3.82       -1.47     19.08 o 
 -10  -3   9       31.93        8.81     19.08 o 
  -9  -3   9       28.43       55.79     16.61 o 
  -8  -3   9       64.10       74.86     17.10 o 
  -7  -3   9      218.44      229.02     30.83 o 
  -6  -3   9      464.58      456.57     36.70 o 
  -5  -3   9        1.67       -5.87     13.21 o 
  -4  -3   9      111.47       88.08     17.62 o 
  -3  -3   9       21.82        5.87     11.74 o 
  -2  -3   9       82.55       66.06     16.15 o 
  -1  -3   9     6359.73     6496.00     91.28 o 
   0  -3   9     5035.06     5226.09     78.16 o 
   1  -3   9      984.32     1000.82     27.80 o 
   2  -3   9      463.58      507.95     27.89 o 
   3  -3   9       91.37      103.18      9.77 o 
   4  -3   9      799.74      720.90     35.97 o 
   5  -3   9      487.84      468.42     19.28 o 
   6  -3   9      410.32      446.29     38.17 o 
   7  -3   9      301.29      302.42     35.23 o 
   8  -3   9        3.29      -13.21     13.21 o 
   9  -3   9       14.28        2.94     16.15 o 
  10  -3   9       18.79       32.30     23.49 o 
 -11  -2   9        0.17        7.34     22.02 o 
 -10  -2   9      153.52      168.73     27.16 o 
  -9  -2   9       54.11       58.07     12.65 o 
  -8  -2   9       52.75       42.82     11.95 o 
  -7  -2   9      194.44      193.10     38.17 o 
  -6  -2   9      408.47      390.51     35.23 o 
  -5  -2   9       39.64       49.91     16.15 o 
  -4  -2   9      898.96      948.38     44.04 o 
  -3  -2   9        3.09       11.74     11.74 o 
  -2  -2   9     1290.05     1272.82     48.45 o 
  -1  -2   9     5537.65     5661.67    145.34 o 
   0  -2   9      357.14      386.47     20.55 o 
   1  -2   9       86.64      108.75     17.62 o 
   2  -2   9      163.58      159.89     18.35 o 
   3  -2   9      114.82      117.75     10.23 o 
   4  -2   9       25.85       22.65      7.05 o 
   5  -2   9      203.81      209.47     21.29 o 
   6  -2   9        8.90        3.85      7.55 o 
   7  -2   9      136.47      136.60     12.02 o 
   8  -2   9      190.78      183.51     32.30 o 
   9  -2   9       66.84       86.62     27.89 o 
  10  -2   9      102.57      113.04     30.83 o 
 -11  -1   9       74.56       67.94     27.89 o 
 -10  -1   9       23.97       25.34     15.87 o 
  -9  -1   9        1.20        0.09      7.61 o 
  -8  -1   9       17.72       24.96     11.11 o 
  -7  -1   9       81.67      107.19     14.09 o 
  -6  -1   9      274.93      288.67     17.10 o 
  -5  -1   9     1835.64     1852.20     38.56 o 
  -4  -1   9      252.81      222.84     11.74 o 
  -3  -1   9      467.91      466.10     21.29 o 
  -2  -1   9      535.52      528.51     29.36 o 
  -1  -1   9     3437.39     3547.32     50.23 o 
   0  -1   9     1161.18     1225.19     58.72 o 
   1  -1   9      652.87      638.97     19.40 o 
   2  -1   9     1922.44     1843.11     30.08 o 
   3  -1   9      386.74      390.38     16.92 o 
   4  -1   9       56.71       51.22      9.17 o 
   5  -1   9       34.16       37.39      9.51 o 
   6  -1   9        1.62        5.51      7.53 o 
   7  -1   9      784.05      843.93     26.12 o 
   8  -1   9      499.96      579.22     38.25 o 
   9  -1   9       15.41        5.87     19.08 o 
  10  -1   9       11.40       23.49     22.02 o 
 -11   0   9       82.22       68.70     19.75 o 
 -10   0   9      104.35       88.76     19.02 o 
  -9   0   9        8.82        9.09     10.00 o 
  -8   0   9       29.19       36.23     11.52 o 
  -7   0   9      204.22      195.87     16.23 o 
  -6   0   9     1074.94      977.94     29.57 o 
  -5   0   9      695.35      648.39     21.12 o 
  -4   0   9      669.04      614.58     17.75 o 
  -3   0   9       92.53      103.67     16.15 o 
  -2   0   9      201.45      187.91     20.55 o 
  -1   0   9     1031.40     1020.31     39.64 o 
   0   0   9     1002.42      976.27     36.70 o 
   1   0   9     2029.98     1948.30     37.33 o 
   2   0   9       72.26       83.71      9.34 o 
   3   0   9      371.80      399.32     24.96 o 
   4   0   9     7625.52     7647.91     89.12 o 
   5   0   9      250.22      283.40     23.89 o 
   6   0   9     3203.50     3337.02     54.41 o 
   7   0   9      259.97      272.09     17.16 o 
   8   0   9       37.03       33.00     11.58 o 
   9   0   9        1.84       -3.65      9.44 o 
  10   0   9      102.59      102.77     30.83 o 
 -11   1   9        9.86        7.34     24.96 o 
 -10   1   9       80.35       92.34     14.58 o 
  -9   1   9        0.77        1.72     11.11 o 
  -8   1   9        5.98       -7.69     13.95 o 
  -7   1   9      741.86      753.15     29.06 o 
  -6   1   9      266.02      244.57     16.23 o 
  -5   1   9        9.92        5.87      6.57 o 
  -4   1   9       65.58       63.67     15.41 o 
  -3   1   9     1351.29     1256.12     26.23 o 
  -2   1   9      925.57      866.16     38.17 o 
  -1   1   9        4.49       17.62     10.28 o 
   0   1   9      278.38      245.17     19.08 o 
   1   1   9      667.37      735.36     30.83 o 
   2   1   9     1207.74     1647.39     34.50 o 
   3   1   9     2097.63     2175.18     82.95 o 
   4   1   9       34.70       33.38     19.08 o 
   5   1   9     1092.04     1150.97     48.45 o 
   6   1   9      108.90       92.32     14.68 o 
   7   1   9      201.28      195.76     16.29 o 
   8   1   9      110.36      111.72     14.78 o 
   9   1   9      111.19      116.87     16.06 o 
  10   1   9       74.27       79.82     16.57 o 
 -11   2   9       14.67       33.77     27.89 o 
 -10   2   9      146.01      179.42     22.21 o 
  -9   2   9      424.82      414.93     27.42 o 
  -8   2   9      393.46      388.46     60.93 o 
  -7   2   9        5.16       -9.05      9.05 o 
  -6   2   9      342.05      333.50     60.19 o 
  -5   2   9       20.75       22.88      7.73 o 
  -4   2   9     5013.59     5092.63     79.01 o 
  -3   2   9     1026.80     1036.45     46.24 o 
  -2   2   9      217.75      254.73     13.31 o 
  -1   2   9      317.83      318.57     22.02 o 
   0   2   9      625.85      695.42     21.26 o 
   1   2   9     5040.44     5109.66     74.17 o 
   2   2   9     1382.03     1279.61     26.08 o 
   3   2   9     1206.74     1146.85     32.69 o 
   4   2   9       58.53       60.37     10.86 o 
   5   2   9      230.51      251.22     48.45 o 
   6   2   9      214.74      241.54     20.22 o 
   7   2   9      137.19      123.10     17.10 o 
   8   2   9      273.61      199.23     44.78 o 
   9   2   9       59.07       59.63     14.36 o 
 -11   3   9       73.75       73.40     32.30 o 
 -10   3   9      146.18      139.14     22.02 o 
  -9   3   9       17.78       19.82     13.56 o 
  -8   3   9      162.96      139.79     40.37 o 
  -7   3   9      165.47      144.79     17.10 o 
  -6   3   9     4813.65     4866.71    196.72 o 
  -5   3   9      121.86      106.80     20.55 o 
  -4   3   9      303.38      400.33     19.28 o 
  -3   3   9        0.28       -5.25      5.25 o 
  -2   3   9      386.97      386.87     17.28 o 
  -1   3   9      681.50      687.12     27.89 o 
   0   3   9     3105.73     3137.04     53.95 o 
   1   3   9     2682.93     2625.00     39.22 o 
   2   3   9      785.97      771.37     21.12 o 
   3   3   9        0.07        0.79      8.81 o 
   4   3   9      254.87      246.27     18.69 o 
   5   3   9       26.68        9.91     11.01 o 
   6   3   9        6.83       13.42     10.57 o 
   7   3   9      279.99      304.57     25.42 o 
   8   3   9        1.91        9.42     12.33 o 
   9   3   9        0.45       -5.14     14.53 o 
 -11   4   9        0.63       19.08     30.83 o 
 -10   4   9        0.25       -7.39     16.88 o 
  -9   4   9      273.42      277.96     25.26 o 
  -8   4   9     1355.88     1440.54     47.97 o 
  -7   4   9      246.47      274.98     22.52 o 
  -6   4   9      220.51      225.74     19.75 o 
  -5   4   9       91.18      100.91     13.78 o 
  -4   4   9       22.59       27.89     10.00 o 
  -3   4   9      592.72      531.05     17.16 o 
  -2   4   9     1334.07     1307.72     27.24 o 
  -1   4   9      775.91      720.28     24.38 o 
   0   4   9      242.39      249.28     15.03 o 
   1   4   9        9.10        3.25      4.94 o 
   2   4   9        6.48        8.50      4.68 o 
   3   4   9     1130.82     1106.00    101.30 o 
   4   4   9      661.16      621.54     29.57 o 
   5   4   9      287.84      282.37     22.77 o 
   6   4   9      103.39      109.61     18.69 o 
   7   4   9       49.28       23.83     14.68 o 
   8   4   9      108.37      118.18     21.80 o 
   9   4   9      116.43      104.98     22.30 o 
 -10   5   9      197.88      149.30     24.97 o 
  -9   5   9      424.92      464.52     32.78 o 
  -8   5   9      415.32      433.59     38.17 o 
  -7   5   9       31.56       45.51     14.66 o 
  -6   5   9        2.19      -12.68     15.41 o 
  -5   5   9        7.76       10.28     13.21 o 
  -4   5   9      573.72      594.84     20.19 o 
  -3   5   9     1486.09     1526.85     31.85 o 
  -2   5   9      646.29      641.17     20.23 o 
  -1   5   9        1.26        1.47      7.33 o 
   0   5   9       38.47       39.08      7.88 o 
   1   5   9      315.63      332.76     14.41 o 
   2   5   9      970.63     1004.76     35.25 o 
   3   5   9      132.40      132.73     16.51 o 
   4   5   9      113.37      104.44     16.51 o 
   5   5   9       57.73       41.84     13.50 o 
   6   5   9       15.25       53.32     16.07 o 
   7   5   9      151.30      158.59     22.84 o 
   8   5   9       25.07        5.57     15.03 o 
 -10   6   9       41.39       51.65     19.28 o 
  -9   6   9       18.85       35.23     17.10 o 
  -8   6   9        1.59      -14.68     14.68 o 
  -7   6   9        3.86       14.74     13.31 o 
  -6   6   9      127.70      155.86     20.45 o 
  -5   6   9      367.15      357.88     27.61 o 
  -4   6   9      120.71      120.74     14.96 o 
  -3   6   9       21.98       21.41      9.49 o 
  -2   6   9      377.54      378.14     36.53 o 
  -1   6   9     1242.91     1245.32     35.29 o 
   0   6   9      715.32      712.07     29.43 o 
   1   6   9      166.82      154.17     32.30 o 
   2   6   9        1.44        0.33      9.17 o 
   3   6   9       20.51        6.61     10.38 o 
   4   6   9      117.15       65.51     15.03 o 
   5   6   9      582.12      619.76     60.19 o 
   6   6   9      264.84      221.08     35.97 o 
   7   6   9      151.85      143.98     23.88 o 
  -9   7   9        4.05       -5.87     14.66 o 
  -8   7   9      213.79      201.45     26.04 o 
  -7   7   9      471.22      451.61     35.23 o 
  -6   7   9      170.84      157.34     21.87 o 
  -5   7   9       74.94       48.45     20.55 o 
  -4   7   9       11.21        7.60      8.78 o 
  -3   7   9      454.14      478.32     20.90 o 
  -2   7   9     1582.68     1666.10     37.41 o 
  -1   7   9      595.95      644.07     27.49 o 
   0   7   9        6.63        4.76      7.88 o 
   1   7   9       34.40       13.06     10.28 o 
   2   7   9      765.20      760.26     45.51 o 
   3   7   9      229.36      218.48     58.72 o 
   4   7   9      571.44      631.48     35.80 o 
   5   7   9      283.78      244.68     35.23 o 
   6   7   9       58.90       36.84     16.51 o 
   7   7   9        1.40        2.20     15.57 o 
  -8   8   9       89.29      114.04     27.16 o 
  -7   8   9        9.89       43.01     18.19 o 
  -6   8   9       35.25       58.72     24.96 o 
  -5   8   9      286.50      331.78     38.17 o 
  -4   8   9      269.10      300.96     36.70 o 
  -3   8   9        3.28        1.16      9.50 o 
  -2   8   9      130.95      138.74     14.46 o 
  -1   8   9      344.22      355.46     24.22 o 
   0   8   9       60.67       41.22     12.94 o 
   1   8   9      375.81      403.99     26.93 o 
   2   8   9      128.25      133.55     18.69 o 
   3   8   9      646.07      612.65     34.76 o 
   4   8   9      125.96      152.77     40.37 o 
   5   8   9        0.03       -0.06     16.88 o 
   6   8   9        0.36        0.73     15.57 o 
  -7   9   9       42.52       26.19     37.44 o 
  -6   9   9      412.37      571.08     51.38 o 
  -5   9   9      392.49      343.53     41.11 o 
  -4   9   9      271.04      239.30     36.70 o 
  -3   9   9      334.92      283.34     38.17 o 
  -2   9   9      177.33      139.35     18.68 o 
  -1   9   9      138.90      108.64     23.49 o 
   0   9   9      296.04      359.29     34.50 o 
   1   9   9      184.92      227.09     22.84 o 
   2   9   9      376.60      375.19     29.01 o 
   3   9   9       41.38       20.46     15.47 o 
   4   9   9       31.35       18.09     19.82 o 
  -6  10   9      186.28      167.36     36.70 o 
  -5  10   9       56.18       64.60     27.89 o 
  -4  10   9        0.32        1.47     19.08 o 
  -3  10   9        0.72       11.74     19.08 o 
  -1  10   9      232.73      233.42     30.83 o 
   0  10   9      106.72      110.82     20.55 o 
   1  10   9        1.14       -3.85     12.33 o 
   2  10   9       49.16       55.96     17.56 o 
   3  10   9       99.87       99.65     22.77 o 
   0 -11  10       12.30       32.30     24.96 o 
   1 -11  10       49.14       38.17     27.89 o 
   2 -11  10       23.18       39.64     26.43 o 
  -4 -10  10      135.68      192.32     36.70 o 
  -3 -10  10       15.44        0.00     20.55 o 
  -2 -10  10        0.02        8.81     17.62 o 
  -1 -10  10       39.68        2.94     22.02 o 
   0 -10  10       40.98       44.04     24.96 o 
   1 -10  10      136.23      104.23     29.36 o 
   2 -10  10       54.03       30.83     23.49 o 
   3 -10  10       51.89       44.04     23.49 o 
   4 -10  10       17.23       17.62     22.02 o 
   5 -10  10        2.33       13.21     22.02 o 
  -6  -9  10       84.18       94.41     21.73 o 
  -5  -9  10       20.20       15.64     15.03 o 
  -4  -9  10        0.37      -14.68     17.62 o 
  -3  -9  10        2.29       16.15     20.55 o 
  -2  -9  10       57.05      138.00     27.89 o 
  -1  -9  10       56.20       52.85     14.53 o 
   0  -9  10        6.98      -14.68     16.15 o 
   1  -9  10        0.58       14.68     17.62 o 
   2  -9  10       53.42       22.02     19.08 o 
   3  -9  10      207.10      234.89     36.70 o 
   4  -9  10      178.01      160.02     33.77 o 
   5  -9  10       86.57      120.38     30.83 o 
   6  -9  10       39.04       27.89     23.49 o 
  -7  -8  10       29.60       47.36     17.97 o 
  -6  -8  10       23.24       10.28     29.36 o 
  -5  -8  10       59.64       30.88     15.03 o 
  -4  -8  10       60.73       57.98     12.66 o 
  -3  -8  10      637.43      662.95     41.84 o 
  -2  -8  10      366.28      371.42     35.23 o 
  -1  -8  10        1.02       -4.84      8.78 o 
   0  -8  10        0.48        5.41      9.82 o 
   1  -8  10       13.51       10.28     14.68 o 
   2  -8  10      227.15      229.02     30.83 o 
   3  -8  10      313.81      311.23     36.70 o 
   4  -8  10      168.36      140.94     29.36 o 
   5  -8  10      140.83      135.06     29.36 o 
   6  -8  10        8.68       -1.47     19.08 o 
   7  -8  10       45.55       22.02     20.55 o 
  -8  -7  10       92.04       98.64     22.16 o 
  -7  -7  10        0.90       -3.95     13.38 o 
  -6  -7  10      166.72      195.54     55.79 o 
  -5  -7  10      154.46      169.71     20.28 o 
  -4  -7  10      453.58      494.84     28.42 o 
  -3  -7  10      262.18      227.71     39.64 o 
  -2  -7  10        0.46        0.16     11.74 o 
  -1  -7  10        4.63        3.75     12.48 o 
   0  -7  10        5.26      -10.28     10.28 o 
   1  -7  10      351.13      390.51     33.77 o 
   2  -7  10      614.11      644.48     42.57 o 
   3  -7  10       91.61      115.98     23.49 o 
   4  -7  10        5.84       16.15     16.15 o 
   5  -7  10       80.50      151.21     29.36 o 
   6  -7  10      455.99      596.04     48.45 o 
   7  -7  10       23.85       13.21     19.08 o 
   8  -7  10        2.77      -17.62     17.62 o 
  -9  -6  10       11.06      -14.68     19.08 o 
  -8  -6  10       46.63       52.85     24.96 o 
  -7  -6  10      253.37      253.53     43.31 o 
  -6  -6  10      127.80      127.94     16.56 o 
  -5  -6  10      128.50      118.37     14.68 o 
  -4  -6  10      100.37       86.62     20.55 o 
  -3  -6  10       66.94       67.53     19.08 o 
  -2  -6  10      203.59      180.57     26.43 o 
  -1  -6  10      273.29      292.99     20.06 o 
   0  -6  10       49.56       38.22     12.48 o 
   1  -6  10        5.40        1.47     11.74 o 
   2  -6  10      110.50       79.28     19.08 o 
   3  -6  10       11.01       -8.81     11.74 o 
   4  -6  10      135.01      138.00     24.96 o 
   5  -6  10      415.79      372.89     36.70 o 
   6  -6  10        1.00      -13.21     13.21 o 
   7  -6  10       90.62       80.74     26.43 o 
   8  -6  10       10.67        5.87     19.08 o 
   9  -6  10       24.65       33.77     23.49 o 
  -9  -5  10       60.28       86.62     30.83 o 
  -8  -5  10      167.34      170.30     35.23 o 
  -7  -5  10       63.52       43.39     17.62 o 
  -6  -5  10        8.05        0.21     11.01 o 
  -5  -5  10       82.00      115.98     22.02 o 
  -4  -5  10       71.01       80.74     20.55 o 
  -3  -5  10      657.35      654.76     41.11 o 
  -2  -5  10        3.17       17.96      8.78 o 
  -1  -5  10      168.60      153.68     18.35 o 
   0  -5  10      137.19      152.65     39.64 o 
   1  -5  10      401.51      434.55     29.36 o 
   2  -5  10      482.86      521.17     33.77 o 
   3  -5  10      220.37      242.23     24.96 o 
   4  -5  10      267.92      212.87     26.43 o 
   5  -5  10       84.28       82.21     22.02 o 
   6  -5  10       51.78       73.40     20.55 o 
   7  -5  10       41.68       41.11     19.08 o 
   8  -5  10      230.95      192.32     35.23 o 
   9  -5  10      139.73      176.17     36.70 o 
 -10  -4  10       16.95       24.96     23.49 o 
  -9  -4  10       69.42       79.28     27.89 o 
  -8  -4  10       65.04       31.61     21.29 o 
  -7  -4  10        0.02      -10.38     10.38 o 
  -6  -4  10      133.85      142.40     24.96 o 
  -5  -4  10       84.67       55.79     17.62 o 
  -4  -4  10      295.17      227.55     24.96 o 
  -3  -4  10      829.02      754.59     41.11 o 
  -2  -4  10      503.70      550.53     35.23 o 
  -1  -4  10      203.27      201.80     40.37 o 
   0  -4  10      764.80      785.90     59.46 o 
   1  -4  10     1131.45     1101.77     77.81 o 
   2  -4  10      225.11      245.17     22.02 o 
   3  -4  10       65.32       76.79      8.67 o 
   4  -4  10        0.02       -4.80      5.64 o 
   5  -4  10      375.11      430.15     35.23 o 
   6  -4  10      563.96      606.31     44.04 o 
   7  -4  10      197.66      207.00     32.30 o 
   8  -4  10       98.26      138.00     30.83 o 
   9  -4  10       92.30       71.94     26.43 o 
 -10  -3  10       31.78       39.64     23.49 o 
  -9  -3  10        5.26      -10.86     10.86 o 
  -8  -3  10        1.27        8.75     12.33 o 
  -7  -3  10      141.70      121.85     26.43 o 
  -6  -3  10        3.70       41.11     19.08 o 
  -5  -3  10      100.31       82.21     20.55 o 
  -4  -3  10        5.61        7.34     13.21 o 
  -3  -3  10       39.59       42.57     14.68 o 
  -2  -3  10     1193.84     1146.57     48.45 o 
  -1  -3  10     8908.01     8898.38    146.07 o 
   0  -3  10     3310.93     3568.42     60.30 o 
   1  -3  10      265.85      273.18     15.16 o 
   2  -3  10       98.85      121.82     12.70 o 
   3  -3  10      276.40      286.54     14.09 o 
   4  -3  10      603.04      638.20     21.73 o 
   5  -3  10      525.22      534.41     21.45 o 
   6  -3  10      478.56      458.04     38.17 o 
   7  -3  10      290.57      299.49     35.23 o 
   8  -3  10       10.98       11.74     17.62 o 
   9  -3  10       13.72       -2.94     17.62 o 
  10  -3  10       19.01      -10.28     17.62 o 
 -11  -2  10        5.60       14.68     22.02 o 
 -10  -2  10        0.96       -4.56     33.03 o 
  -9  -2  10       44.85       21.53     13.99 o 
  -8  -2  10      182.75      198.79     27.89 o 
  -7  -2  10      171.90      179.96     16.84 o 
  -6  -2  10      251.50      256.75     17.10 o 
  -5  -2  10        0.53       10.28     13.21 o 
  -4  -2  10      979.51      921.95     45.51 o 
  -3  -2  10      549.36      485.93     30.83 o 
  -2  -2  10     1078.87     1049.67     44.04 o 
  -1  -2  10     2025.56     2127.86     44.04 o 
   0  -2  10     1030.82     1049.65     25.26 o 
   1  -2  10      133.98      152.88     11.64 o 
   2  -2  10      112.00      106.72     11.28 o 
   3  -2  10        6.23        4.40     11.74 o 
   4  -2  10       54.96       43.06     11.74 o 
   5  -2  10      253.55      275.35     19.82 o 
   6  -2  10        1.48      -13.90     21.29 o 
   7  -2  10      104.85      117.45     26.43 o 
   8  -2  10      755.65      773.67     54.32 o 
   9  -2  10       42.80       69.00     26.43 o 
  10  -2  10       10.74       24.96     22.02 o 
 -11  -1  10       25.14       31.79     18.14 o 
 -10  -1  10       61.33       32.66     16.22 o 
  -9  -1  10        2.91        5.87     20.55 o 
  -8  -1  10        4.34        7.63      9.77 o 
  -7  -1  10       26.26       23.77     10.00 o 
  -6  -1  10      250.40      263.00     22.02 o 
  -5  -1  10     1700.88     1743.95     36.89 o 
  -4  -1  10      570.66      545.23     15.76 o 
  -3  -1  10      331.34      293.61     26.43 o 
  -2  -1  10      314.07      320.04     26.43 o 
  -1  -1  10       60.20       55.14      8.81 o 
   0  -1  10      748.98      770.81     20.37 o 
   1  -1  10      468.84      503.24     17.97 o 
   2  -1  10      914.05      944.96     26.88 o 
   3  -1  10      852.70      882.60     26.33 o 
   4  -1  10       23.36       34.06      8.42 o 
   5  -1  10      129.26      129.77     13.76 o 
   6  -1  10     4226.05     4317.87     89.21 o 
   7  -1  10      559.09      544.18     21.81 o 
   8  -1  10        4.20        3.62      8.73 o 
   9  -1  10       12.15      -13.21     16.15 o 
  10  -1  10        1.25       11.74     20.55 o 
 -11   0  10       69.49       50.85     49.18 o 
 -10   0  10      120.35      115.62     21.11 o 
  -9   0  10        0.08      -16.15     17.62 o 
  -8   0  10       10.63        3.82     15.41 o 
  -7   0  10      186.79      206.70     21.29 o 
  -6   0  10     1064.92     1069.52     41.84 o 
  -5   0  10      963.24      936.96     26.23 o 
  -4   0  10      471.86      489.03     15.76 o 
  -3   0  10       26.84       20.55     13.21 o 
  -2   0  10        8.53       -4.40     10.28 o 
  -1   0  10     1758.98     1691.22     54.32 o 
   0   0  10     1113.00     1101.06     41.11 o 
   1   0  10     1626.06     1705.74     36.29 o 
   2   0  10      579.15      531.48     19.72 o 
   3   0  10      464.41      468.32     26.43 o 
   4   0  10     1868.04     1884.20     65.21 o 
   5   0  10      103.25       93.51     11.66 o 
   6   0  10     2417.28     2506.00     74.40 o 
   7   0  10      290.30      281.94     17.89 o 
   8   0  10        2.21       -2.63      8.58 o 
   9   0  10       14.63       40.54     15.87 o 
  10   0  10       72.23       60.19     29.36 o 
 -11   1  10        8.43       46.98     29.36 o 
 -10   1  10       51.97       44.04     26.43 o 
  -9   1  10        7.02       10.79     10.36 o 
  -8   1  10       12.96       26.48     11.52 o 
  -7   1  10      667.30      665.15     53.58 o 
  -6   1  10      379.02      369.76     21.29 o 
  -5   1  10        4.07        7.52      7.34 o 
  -4   1  10        6.12       27.99      9.54 o 
  -3   1  10     1889.23     1797.74     33.57 o 
  -2   1  10      122.61      270.13     23.49 o 
  -1   1  10      334.09      356.74     24.96 o 
   0   1  10      438.46      436.02     24.96 o 
   1   1  10     1499.09     1558.89     34.26 o 
   2   1  10      837.27      834.13     24.25 o 
   3   1  10     1634.89     1655.59     39.41 o 
   4   1  10      902.38      926.22    106.44 o 
   5   1  10      703.42      641.55     36.70 o 
   6   1  10      112.86      126.27     19.08 o 
   7   1  10      191.67      214.35     17.14 o 
   8   1  10      179.28      170.08     17.54 o 
   9   1  10       88.91       97.10     20.71 o 
 -11   2  10       12.93       24.96     29.36 o 
 -10   2  10      184.97      227.55     39.64 o 
  -9   2  10      468.17      455.83     47.71 o 
  -8   2  10      143.63      136.95     24.22 o 
  -7   2  10       54.22       62.99     12.65 o 
  -6   2  10      248.56      229.79     21.29 o 
  -5   2  10      251.55      232.05     27.89 o 
  -4   2  10     4048.33     4115.54     88.08 o 
  -3   2  10     1931.14     1861.79     63.13 o 
  -2   2  10      603.88      681.19     35.23 o 
  -1   2  10      282.35      287.74     22.02 o 
   0   2  10      574.80      597.73     20.68 o 
   1   2  10     3895.02     4088.92     64.82 o 
   2   2  10     1365.74     1308.64     26.14 o 
   3   2  10      935.87      938.41     30.61 o 
   4   2  10       57.31       39.32     24.22 o 
   5   2  10      174.58      177.65     17.65 o 
   6   2  10       82.07       80.10     15.03 o 
   7   2  10      162.41      142.50     27.16 o 
   8   2  10      269.71      216.87     31.56 o 
   9   2  10       63.26       53.48     14.83 o 
 -11   3  10       61.37       24.96     32.30 o 
 -10   3  10      130.89      142.40     36.70 o 
  -9   3  10       24.96       22.55     12.83 o 
  -8   3  10      753.12      770.08     34.16 o 
  -7   3  10       51.38       53.61     13.56 o 
  -6   3  10      229.83      226.99     18.45 o 
  -5   3  10      100.67       99.95     13.56 o 
  -4   3  10        1.69       -2.45      6.57 o 
  -3   3  10        6.70        4.70     12.48 o 
  -2   3  10     1430.95     1485.33     35.23 o 
  -1   3  10     1227.30     1112.21     40.37 o 
   0   3  10     1718.73     1722.94     37.79 o 
   1   3  10     2192.91     2231.44     81.48 o 
   2   3  10      399.94      404.95     17.25 o 
   3   3  10        8.31       11.19      8.11 o 
   4   3  10      101.35       81.82     16.15 o 
   5   3  10       78.45       86.30     15.47 o 
   6   3  10       76.68       73.03     15.57 o 
   7   3  10      271.92      291.04     24.85 o 
   8   3  10        5.43        7.11     13.38 o 
   9   3  10        4.08        6.61     14.53 o 
 -10   4  10       75.52       35.44     15.62 o 
  -9   4  10      170.15      149.00     33.77 o 
  -8   4  10      106.42      101.24     18.45 o 
  -7   4  10      116.23      122.08     17.34 o 
  -6   4  10       81.29       87.56     14.89 o 
  -5   4  10       74.86       88.60     13.56 o 
  -4   4  10       53.57       72.98     16.88 o 
  -3   4  10     1082.95     1048.90     35.97 o 
  -2   4  10     1830.03     1852.97     48.73 o 
  -1   4  10     1441.55     1429.33     46.24 o 
   0   4  10      685.93      637.14     22.77 o 
   1   4  10      191.56      212.95     14.21 o 
   2   4  10        3.60        8.44      4.79 o 
   3   4  10      793.64      824.22     32.13 o 
   4   4  10      866.40      949.13     35.80 o 
   5   4  10      487.76      516.77     30.10 o 
   6   4  10       43.56       50.57     15.03 o 
   7   4  10       36.25       23.43     13.99 o 
   8   4  10        7.75        5.14     13.50 o 
 -10   5  10      139.28      133.17     23.59 o 
  -9   5  10      331.50      374.46     30.64 o 
  -8   5  10      427.18      489.05     46.98 o 
  -7   5  10       33.34       10.57     12.22 o 
  -6   5  10        0.87       -5.87      9.19 o 
  -5   5  10       40.23       35.97     11.33 o 
  -4   5  10      550.31      577.02     30.47 o 
  -3   5  10     1742.06     1698.44     56.09 o 
  -2   5  10     1243.73     1211.36     28.48 o 
  -1   5  10        7.46        1.47      7.34 o 
   0   5  10       14.29       20.37     13.21 o 
   1   5  10      186.98      181.95     16.24 o 
   2   5  10      489.42      450.82     24.91 o 
   3   5  10      207.67      212.08     20.22 o 
   4   5  10       53.85       24.22     12.46 o 
   5   5  10        3.93      -13.21     13.21 o 
   6   5  10       53.62       15.03     12.94 o 
   7   5  10      109.09      132.18     38.17 o 
   8   5  10      187.32      209.13     28.03 o 
 -10   6  10       40.41       52.03     20.37 o 
  -9   6  10       25.76       17.32     17.10 o 
  -8   6  10       11.41       -0.59     14.66 o 
  -7   6  10       20.56        8.13     13.56 o 
  -6   6  10      185.88      207.26     22.21 o 
  -5   6  10      330.14      362.75     17.68 o 
  -4   6  10       60.97       66.93     19.52 o 
  -3   6  10        3.21       -1.76      6.85 o 
  -2   6  10      880.76      813.73     24.73 o 
  -1   6  10     1137.45     1162.83     38.17 o 
   0   6  10      255.59      211.37     21.29 o 
   1   6  10      121.12      144.95     27.16 o 
   2   6  10       28.59       35.11     11.90 o 
   3   6  10       17.65       19.79     11.90 o 
   4   6  10      431.84      429.11     29.01 o 
   5   6  10      412.93      436.12     31.09 o 
   6   6  10      221.55      223.58     25.89 o 
   7   6  10      103.74       54.16     18.34 o 
  -9   7  10        2.11        2.71     15.75 o 
  -8   7  10      210.45      234.73     41.84 o 
  -7   7  10      414.58      451.27     32.10 o 
  -6   7  10       86.09      127.62     20.06 o 
  -5   7  10       78.47       95.06     18.34 o 
  -4   7  10        3.54        4.09      8.38 o 
  -3   7  10      356.53      355.11     19.76 o 
  -2   7  10     1842.56     1753.05     38.51 o 
  -1   7  10      473.80      471.12     24.38 o 
   0   7  10       22.11       11.74      9.82 o 
   1   7  10       14.68        5.66     10.86 o 
   2   7  10        1.67       -3.57     10.86 o 
   3   7  10       97.43       88.75     17.10 o 
   4   7  10      665.53      608.13     35.71 o 
   5   7  10      308.91      344.47     42.57 o 
   6   7  10       14.03        5.82     16.88 o 
  -8   8  10       39.07       38.05     19.82 o 
  -7   8  10        3.08       -2.56     19.08 o 
  -6   8  10       18.83       14.25     15.47 o 
  -5   8  10      165.91      220.08     47.71 o 
  -4   8  10      943.97      801.19     93.96 o 
  -3   8  10        2.76        5.39      9.58 o 
  -2   8  10       15.83       23.12     11.33 o 
  -1   8  10      200.95      184.98     24.96 o 
   0   8  10      402.24      406.66     35.23 o 
   1   8  10      498.81      526.07     41.11 o 
   2   8  10      256.35      231.05     23.34 o 
   3   8  10      588.48      558.53     73.40 o 
   4   8  10      116.89      103.07     20.22 o 
   5   8  10        0.04      -13.50     13.50 o 
  -7   9  10       47.91       29.01     19.40 o 
  -6   9  10      207.22      173.25     26.33 o 
  -5   9  10      380.16      425.88     33.63 o 
  -4   9  10      225.74      211.03     25.89 o 
  -3   9  10      205.82      191.37     23.88 o 
  -2   9  10       64.21       60.19     19.08 o 
  -1   9  10      226.25      248.10     30.83 o 
   0   9  10      337.49      356.74     35.23 o 
   1   9  10      261.02      323.10     25.89 o 
   2   9  10      275.84      246.79     25.42 o 
   3   9  10       66.82       83.37     19.40 o 
   4   9  10        8.88        5.21     14.39 o 
  -5  10  10       47.08       31.49     21.29 o 
  -4  10  10        0.09        7.86     15.47 o 
  -1  10  10      302.07      386.10     36.70 o 
   0  10  10      139.26      133.59     27.89 o 
   1  10  10        1.46        1.47     13.50 o 
   2  10  10       20.84       30.34     17.10 o 
   0 -11  11       45.33       39.64     27.89 o 
   1 -11  11       29.83       20.55     24.96 o 
   2 -11  11       17.19        7.34     23.49 o 
  -4 -10  11       34.74       39.64     26.43 o 
  -3 -10  11       19.97       -4.40     19.08 o 
  -2 -10  11        0.20      -11.74     19.08 o 
  -1 -10  11       33.08       60.19     24.96 o 
   0 -10  11       17.47       16.15     20.55 o 
   1 -10  11       60.53       32.30     23.49 o 
   2 -10  11       39.90       22.02     22.02 o 
   3 -10  11        7.15       10.28     20.55 o 
   4 -10  11        0.56       11.74     22.02 o 
   5 -10  11        1.19      -10.28     20.55 o 
  -6  -9  11       26.64       36.70     27.89 o 
  -5  -9  11        6.94      -19.08     20.55 o 
  -4  -9  11        1.80       13.21     20.55 o 
  -3  -9  11        4.49        8.81     19.08 o 
  -2  -9  11       35.42       49.91     20.55 o 
  -1  -9  11       49.02       97.57     24.96 o 
   0  -9  11        0.89      -14.68     14.68 o 
   1  -9  11        7.15        4.40     16.15 o 
   2  -9  11       19.03       46.98     22.02 o 
   3  -9  11      139.90      123.32     27.89 o 
   4  -9  11      131.87      126.25     30.83 o 
   5  -9  11       54.23       63.13     26.43 o 
   6  -9  11       54.85       42.57     26.43 o 
  -7  -8  11       25.31       17.62     24.96 o 
  -6  -8  11       28.51       -4.40     20.55 o 
  -5  -8  11       46.60       30.83     23.49 o 
  -4  -8  11       25.12       34.50     14.53 o 
  -3  -8  11      488.79      561.03     91.02 o 
  -2  -8  11      278.36      302.42     33.77 o 
  -1  -8  11       13.39       -0.73     10.38 o 
   0  -8  11       37.50       38.17     12.46 o 
   1  -8  11       24.41       29.36     19.08 o 
   2  -8  11      288.99      317.10     35.23 o 
   3  -8  11      337.63      386.10     39.64 o 
   4  -8  11      146.61      160.02     30.83 o 
   5  -8  11      142.53      135.06     30.83 o 
   6  -8  11        1.03       17.62     20.55 o 
   7  -8  11       51.26       13.21     22.02 o 
  -8  -7  11       37.17       11.74     26.43 o 
  -7  -7  11       11.42        5.87     22.02 o 
  -6  -7  11      182.18      249.57     38.17 o 
  -5  -7  11      130.35      142.37     20.68 o 
  -4  -7  11      276.35      302.92     24.38 o 
  -3  -7  11      171.33      157.90     45.51 o 
  -2  -7  11        8.76       24.96     16.15 o 
  -1  -7  11        5.79        7.71     10.23 o 
   0  -7  11       13.71       13.21     13.21 o 
   1  -7  11      374.65      402.25     33.77 o 
   2  -7  11     1284.55     1206.76     58.72 o 
   3  -7  11      165.41      104.23     23.49 o 
   4  -7  11        0.60       -7.34     13.21 o 
   5  -7  11       65.70       79.28     23.49 o 
   6  -7  11      171.39      102.77     26.43 o 
   7  -7  11        5.40        1.47     16.15 o 
   8  -7  11        0.81       24.96     20.55 o 
  -9  -6  11        2.77        7.34     26.43 o 
  -8  -6  11       61.13       86.62     30.83 o 
  -7  -6  11      257.29      258.38     39.64 o 
  -6  -6  11      152.48      162.44     24.22 o 
  -5  -6  11      110.84      156.88     20.06 o 
  -4  -6  11       92.59       74.87     20.55 o 
  -3  -6  11       40.05       29.36     16.15 o 
  -2  -6  11      164.57      178.04     16.92 o 
  -1  -6  11       29.14       34.97     11.28 o 
   0  -6  11     1500.78     1759.74     47.45 o 
   1  -6  11        1.01        0.00     10.28 o 
   2  -6  11      398.63      355.27     30.83 o 
   3  -6  11        2.58       -1.47     11.74 o 
   4  -6  11      217.47      204.06     27.89 o 
   5  -6  11      272.53      236.36     32.30 o 
   6  -6  11       11.31       -1.47     16.15 o 
   7  -6  11       51.32       41.11     20.55 o 
   8  -6  11       12.51       16.15     20.55 o 
  -9  -5  11       47.11       54.32     27.89 o 
  -8  -5  11      179.95      158.55     35.23 o 
  -7  -5  11       88.75       74.52     16.92 o 
  -6  -5  11       20.58        8.81     16.15 o 
  -5  -5  11      106.94      118.91     23.49 o 
  -4  -5  11        3.13        5.87     13.21 o 
  -3  -5  11      412.41      452.17     36.70 o 
  -2  -5  11     2486.19     2856.69     60.19 o 
  -1  -5  11       28.73       28.22      9.17 o 
   0  -5  11        0.08        2.25      7.73 o 
   1  -5  11      211.35      274.90     19.40 o 
   2  -5  11      211.64      245.17     24.96 o 
   3  -5  11      236.44      271.59     26.43 o 
   4  -5  11      294.36      324.44     30.83 o 
   5  -5  11      109.13      101.30     23.49 o 
   6  -5  11       51.71       66.06     22.02 o 
   7  -5  11       34.79       29.36     20.55 o 
   8  -5  11      170.31      155.62     33.77 o 
   9  -5  11       99.68      110.11     32.30 o 
 -10  -4  11       19.98       22.02     27.89 o 
  -9  -4  11       65.96       92.49     27.89 o 
  -8  -4  11       19.98        1.23     12.94 o 
  -7  -4  11        0.29       -4.40     16.15 o 
  -6  -4  11        0.72      -14.68     14.68 o 
  -5  -4  11      168.20      165.89     24.96 o 
  -4  -4  11     1082.32      908.74     46.98 o 
  -3  -4  11      336.60      419.87     33.77 o 
  -2  -4  11      853.67      863.20     26.34 o 
  -1  -4  11       86.70       63.40     11.01 o 
   0  -4  11      725.43      676.51     24.66 o 
   1  -4  11      451.64      476.15     21.87 o 
   2  -4  11       71.93       45.51     13.21 o 
   3  -4  11       36.38       25.06      7.73 o 
   4  -4  11       10.51        1.35      5.97 o 
   5  -4  11      359.73      306.83     30.83 o 
   6  -4  11      604.99      528.51     42.57 o 
   7  -4  11      234.23      256.91     35.23 o 
   8  -4  11      122.18       80.74     26.43 o 
   9  -4  11       57.25       49.91     24.96 o 
 -10  -3  11        1.19       -4.40     20.55 o 
  -9  -3  11        0.31       -4.76     12.94 o 
  -8  -3  11       22.30       51.38     22.02 o 
  -7  -3  11      105.11      138.00     27.89 o 
  -6  -3  11      315.61      347.93     35.23 o 
  -5  -3  11      460.83      421.34     36.70 o 
  -4  -3  11       86.96       80.74     20.55 o 
  -3  -3  11       65.84       29.36     14.68 o 
  -2  -3  11     1775.73     1761.69     63.13 o 
  -1  -3  11     8442.22     8228.81    111.80 o 
   0  -3  11     1168.69     1170.42     30.32 o 
   1  -3  11       16.63       14.68      6.42 o 
   2  -3  11       11.51        6.71      7.34 o 
   3  -3  11      497.97      498.38     18.68 o 
   4  -3  11      464.96      450.94     19.28 o 
   5  -3  11      525.32      582.32     22.52 o 
   6  -3  11      697.78      588.70     42.57 o 
   7  -3  11      315.13      280.40     35.23 o 
   8  -3  11        5.57        8.81     16.15 o 
   9  -3  11       14.02       11.74     20.55 o 
 -10  -2  11        8.99       21.29     15.57 o 
  -9  -2  11       80.54       88.08     27.89 o 
  -8  -2  11      142.92      118.91     27.89 o 
  -7  -2  11      205.09      234.71     17.10 o 
  -6  -2  11      172.61      150.94     28.63 o 
  -5  -2  11        0.45      -13.21     14.68 o 
  -4  -2  11      731.32      692.93     42.57 o 
  -3  -2  11     1132.46     1049.67     48.45 o 
  -2  -2  11      770.55      753.12     39.64 o 
  -1  -2  11      264.61      260.30     11.82 o 
   0  -2  11     1013.62     1053.21     28.63 o 
   1  -2  11        1.76       -0.27      5.64 o 
   2  -2  11      273.97      239.90     15.47 o 
   3  -2  11        4.96       10.28      8.81 o 
   4  -2  11      185.70      165.07     24.22 o 
   5  -2  11      331.82      335.75     19.00 o 
   6  -2  11       25.60       35.02     11.74 o 
   7  -2  11      102.23      104.23     24.96 o 
   8  -2  11       13.03       13.21     17.62 o 
   9  -2  11       25.30       30.83     22.02 o 
 -11  -1  11       26.76       25.20     33.77 o 
 -10  -1  11       73.68       21.73     41.11 o 
  -9  -1  11        1.03       17.62     20.55 o 
  -8  -1  11        0.77      -16.15     16.15 o 
  -7  -1  11        5.22        6.49      8.88 o 
  -6  -1  11      231.59      224.59     19.08 o 
  -5  -1  11     1234.71     1280.37     30.21 o 
  -4  -1  11     1110.44     1090.76     43.31 o 
  -3  -1  11      420.63      416.93     30.83 o 
  -2  -1  11      279.48      280.40     26.43 o 
  -1  -1  11      256.59      286.55     11.01 o 
   0  -1  11      343.14      320.20     15.41 o 
   1  -1  11      315.12      332.66     15.87 o 
   2  -1  11       87.81      109.30     14.00 o 
   3  -1  11      622.64      654.95     41.84 o 
   4  -1  11      307.99      315.37     34.50 o 
   5  -1  11      322.90      319.67     19.75 o 
   6  -1  11      318.97      359.95     22.93 o 
   7  -1  11      395.59      420.45     20.30 o 
   8  -1  11        7.01       20.81     11.64 o 
   9  -1  11       11.07       32.30     23.49 o 
 -11   0  11       59.05       38.37     33.77 o 
 -10   0  11      111.22      102.77     30.83 o 
  -9   0  11       12.37       35.23     23.49 o 
  -8   0  11        2.50        1.47     19.08 o 
  -7   0  11      213.16      216.85     22.76 o 
  -6   0  11      797.95      764.78     25.31 o 
  -5   0  11     1337.42     1310.26     30.21 o 
  -4   0  11      341.15      367.06     13.36 o 
  -3   0  11       20.33       -1.47     13.21 o 
  -2   0  11        4.79        0.00     10.28 o 
  -1   0  11      584.35      532.91     30.83 o 
   0   0  11      283.06      265.72     22.02 o 
   1   0  11      495.15      479.71     19.18 o 
   2   0  11     2801.92     3003.79     53.95 o 
   3   0  11      821.03      761.93     35.23 o 
   4   0  11      938.54      967.95     31.56 o 
   5   0  11      231.85      235.78     14.78 o 
   6   0  11      671.77      695.17     28.88 o 
   7   0  11      247.67      265.84     17.84 o 
   8   0  11        0.17        4.76      9.80 o 
   9   0  11       27.70       66.06     24.96 o 
 -11   1  11        8.77        0.00     23.49 o 
 -10   1  11       28.90       -7.34     23.49 o 
  -9   1  11       45.79        2.94     22.02 o 
  -8   1  11       83.05       76.97     15.41 o 
  -7   1  11      585.10      570.15     41.11 o 
  -6   1  11      501.14      473.64     21.33 o 
  -5   1  11       99.51       89.69     16.15 o 
  -4   1  11       19.66       42.08     13.95 o 
  -3   1  11      533.25      535.06     15.76 o 
  -2   1  11     9435.83    10217.79    204.06 o 
  -1   1  11      623.08      563.74     30.83 o 
   0   1  11      839.64      826.53     35.23 o 
   1   1  11      796.80      919.61     25.95 o 
   2   1  11      878.71      904.00     26.33 o 
   3   1  11     1892.88     1853.56     45.51 o 
   4   1  11      862.26      870.30     29.57 o 
   5   1  11      127.89      142.40     22.02 o 
   6   1  11       18.30       10.04      9.82 o 
   7   1  11      115.52      115.02     14.78 o 
   8   1  11      241.91      271.43     22.88 o 
   9   1  11       69.58       82.57     16.29 o 
 -11   2  11        9.30       13.21     27.89 o 
 -10   2  11      248.39      262.79     42.57 o 
  -9   2  11      469.10      436.02     49.91 o 
  -8   2  11       61.64       63.67     13.78 o 
  -7   2  11      136.43      115.33     15.30 o 
  -6   2  11      542.60      506.22     23.56 o 
  -5   2  11      482.15      492.04     21.12 o 
  -4   2  11     3089.76     2861.92     52.09 o 
  -3   2  11     1784.06     1606.98     35.03 o 
  -2   2  11     1338.15     1425.50     54.32 o 
  -1   2  11      141.45      140.94     19.08 o 
   0   2  11      908.33      873.58     36.70 o 
   1   2  11     1768.05     1811.11     38.67 o 
   2   2  11     1657.75     1631.61     55.05 o 
   3   2  11      549.06      554.41     17.44 o 
   4   2  11        0.55       -1.26      8.81 o 
   5   2  11      107.66      115.89     15.47 o 
   6   2  11       14.76       33.89     11.90 o 
   7   2  11      310.63      287.72     24.38 o 
   8   2  11      269.46      248.61     41.40 o 
   9   2  11       70.44       58.29     17.20 o 
 -11   3  11       43.74       30.83     30.83 o 
 -10   3  11      178.29      199.66     41.11 o 
  -9   3  11        3.34      -11.52     11.52 o 
  -8   3  11       30.01       29.51     13.78 o 
  -7   3  11       22.17       19.45     11.33 o 
  -6   3  11      291.90      285.12     27.16 o 
  -5   3  11      191.15      174.01     20.55 o 
  -4   3  11      206.69      189.50     14.89 o 
  -3   3  11       44.99       37.86      8.67 o 
  -2   3  11     1350.58     1303.65     51.38 o 
  -1   3  11     1031.63      998.66     50.65 o 
   0   3  11      472.83      477.21     20.22 o 
   1   3  11     1380.30     1323.99     32.78 o 
   2   3  11      251.34      263.01     12.82 o 
   3   3  11       23.25        7.08      8.78 o 
   4   3  11       10.25       15.14      9.82 o 
   5   3  11       55.29       55.03     13.99 o 
   6   3  11      306.88      340.70     25.42 o 
   7   3  11      236.08      275.66     43.31 o 
   8   3  11        6.49        4.29     13.38 o 
   9   3  11        0.66       -5.14     14.53 o 
 -10   4  11       41.97       11.74     26.43 o 
  -9   4  11      110.48      109.12     19.28 o 
  -8   4  11      110.37       92.42     17.10 o 
  -7   4  11       99.37      120.20     41.84 o 
  -6   4  11       20.88       31.42     11.52 o 
  -5   4  11       57.67       79.14     13.56 o 
  -4   4  11      154.55      149.35     14.89 o 
  -3   4  11     1204.31     1155.07     34.21 o 
  -2   4  11     2085.64     2050.40     45.98 o 
  -1   4  11     1712.29     1736.34     70.47 o 
   0   4  11      603.32      615.79     23.81 o 
   1   4  11      402.25      406.49     25.69 o 
   2   4  11       46.12       46.11      6.84 o 
   3   4  11      367.45      372.43     23.34 o 
   4   4  11     1299.89     1285.37     43.07 o 
   5   4  11      621.94      631.84     46.98 o 
   6   4  11        5.89        9.63     17.62 o 
   7   4  11        8.93       17.89     18.35 o 
   8   4  11      209.38      224.42     26.99 o 
 -10   5  11      121.85      218.74     46.98 o 
  -9   5  11      268.65      284.68     29.36 o 
  -8   5  11      360.65      363.20     28.19 o 
  -7   5  11       44.94       45.51     17.62 o 
  -6   5  11        4.66       -6.41     10.20 o 
  -5   5  11       63.17       72.53     14.09 o 
  -4   5  11      668.63      677.78     22.11 o 
  -3   5  11     2316.21     2357.03     42.38 o 
  -2   5  11     1782.10     1825.15     45.08 o 
  -1   5  11        0.56       -4.70      7.33 o 
   0   5  11      183.12      212.02     16.07 o 
   1   5  11       14.34        3.29      9.08 o 
   2   5  11      151.19      132.46     17.10 o 
   3   5  11      273.66      279.49     74.14 o 
   4   5  11       99.71       71.21     16.61 o 
   5   5  11       22.23       19.08     13.50 o 
   6   5  11       20.21       33.72     15.03 o 
   7   5  11       98.66       92.44     21.26 o 
   8   5  11      189.31      164.63     27.16 o 
 -10   6  11       46.29       23.49     35.23 o 
  -9   6  11       35.22       43.43     17.92 o 
  -8   6  11       17.27       20.02     15.41 o 
  -7   6  11       62.55       65.36     27.16 o 
  -6   6  11      272.60      311.08     36.70 o 
  -5   6  11      387.20      390.56     19.20 o 
  -4   6  11       88.02      131.36     16.79 o 
  -3   6  11       74.14       68.14     10.76 o 
  -2   6  11      278.08      274.92     27.16 o 
  -1   6  11      535.25      556.18     24.91 o 
   0   6  11     1348.41     1457.17     60.93 o 
   1   6  11      159.58      179.10     18.69 o 
   2   6  11     1074.84     1214.12     42.52 o 
   3   6  11       58.70       52.12     14.53 o 
   4   6  11      100.54       99.63     34.50 o 
   5   6  11      362.91      394.97     30.61 o 
   6   6  11      210.76      243.56     30.83 o 
   7   6  11       56.62       76.30     20.68 o 
  -9   7  11        2.09       -7.91     16.88 o 
  -8   7  11      173.31      204.17     26.34 o 
  -7   7  11      385.58      356.87     57.25 o 
  -6   7  11       43.15       79.61     21.29 o 
  -5   7  11       70.26       86.39     17.97 o 
  -4   7  11        6.88        5.57      8.50 o 
  -3   7  11      308.65      299.98     18.11 o 
  -2   7  11      791.85      698.77     32.30 o 
  -1   7  11      575.52      601.64     31.56 o 
   0   7  11      494.93      497.68     38.17 o 
   1   7  11        0.69       -1.47     10.38 o 
   2   7  11       28.16        3.84     10.86 o 
   3   7  11       95.25      104.36     18.69 o 
   4   7  11      548.24      655.70     41.11 o 
   5   7  11      214.19      266.95     28.53 o 
   6   7  11        3.07       12.92     15.47 o 
  -8   8  11       14.85        1.25     16.55 o 
  -7   8  11        1.69      -14.66     14.66 o 
  -6   8  11        0.08       13.26     16.51 o 
  -5   8  11      153.25      195.97     24.25 o 
  -4   8  11      126.54      148.99     21.26 o 
  -3   8  11       32.38       40.51     11.21 o 
  -2   8  11       72.23       78.12     15.87 o 
  -1   8  11      114.39      154.15     24.96 o 
   0   8  11      420.46      425.74     38.17 o 
   1   8  11      493.31      467.11     29.01 o 
   2   8  11      367.47      342.81     30.83 o 
   3   8  11      391.21      393.89     30.05 o 
   4   8  11       75.35       74.79     19.40 o 
   5   8  11        1.06       -2.12     13.99 o 
  -7   9  11       51.14       78.50     22.56 o 
  -6   9  11      296.74      356.15     63.13 o 
  -5   9  11      390.49      446.00     44.04 o 
  -4   9  11      143.83      165.24     52.12 o 
  -3   9  11       92.63       77.21     19.18 o 
  -2   9  11        1.46       13.21     14.68 o 
  -1   9  11      197.48      246.64     30.83 o 
   0   9  11      443.15      449.23     41.11 o 
   1   9  11      322.90      332.36     27.38 o 
   2   9  11      188.15      172.74     23.34 o 
   3   9  11       98.83       81.75     19.72 o 
   4   9  11        0.20       -3.67     14.53 o 
  -5  10  11       32.86       31.34     20.45 o 
  -4  10  11        0.30        2.94     23.49 o 
  -1  10  11      418.39      402.25     39.64 o 
   0  10  11      175.47      129.19     27.89 o 
   1  10  11        0.20       -5.08     13.38 o 
   2  10  11        0.87        4.93     14.42 o 
  -4 -10  12       39.93       22.02     24.96 o 
  -3 -10  12       26.07       41.11     24.96 o 
  -1 -10  12       15.51        0.00     20.55 o 
   0 -10  12        8.09        8.81     20.55 o 
   1 -10  12       39.11       48.45     24.96 o 
   2 -10  12       59.46       86.62     29.36 o 
   3 -10  12        4.38       26.43     22.02 o 
   4 -10  12        0.34        1.47     19.08 o 
  -5  -9  12       15.26       -7.34     22.02 o 
  -4  -9  12       13.69       14.68     22.02 o 
  -3  -9  12       10.38        4.40     19.08 o 
  -2  -9  12       21.02       14.68     17.62 o 
  -1  -9  12       37.96       49.46     15.03 o 
   0  -9  12        0.68      -11.74     16.15 o 
   1  -9  12        1.96        0.00     16.15 o 
   2  -9  12        0.06       -1.47     17.62 o 
   3  -9  12       85.89       55.79     23.49 o 
   4  -9  12       90.85       86.62     27.89 o 
   5  -9  12       43.42       52.85     26.43 o 
   6  -9  12       82.97       96.89     30.83 o 
  -7  -8  12       22.01       20.55     26.43 o 
  -6  -8  12        7.37       13.21     23.49 o 
  -5  -8  12        9.30       19.08     20.55 o 
  -4  -8  12       13.76       -1.47     12.94 o 
  -3  -8  12      317.38      372.68     28.03 o 
  -2  -8  12      189.81      210.66     30.10 o 
  -1  -8  12       27.09        8.81     16.15 o 
   0  -8  12       58.98       66.03     13.99 o 
   1  -8  12       35.13        8.81     16.15 o 
   2  -8  12      300.77      321.51     36.70 o 
   3  -8  12      350.46      359.68     39.64 o 
   4  -8  12       73.71      135.06     29.36 o 
   5  -8  12      111.02       76.34     26.43 o 
   6  -8  12       22.59       36.70     22.02 o 
   7  -8  12       59.21       48.45     26.43 o 
  -8  -7  12        5.11       14.68     24.96 o 
  -7  -7  12       19.17       23.49     22.02 o 
  -6  -7  12      124.98      133.47     34.50 o 
  -5  -7  12      102.11       89.55     17.65 o 
  -4  -7  12      113.22       68.93     16.07 o 
  -3  -7  12       88.40      129.19     26.43 o 
  -2  -7  12        5.46      -11.74     11.74 o 
  -1  -7  12       47.19       40.96     12.33 o 
   0  -7  12      103.94      135.06     22.02 o 
   1  -7  12      633.94      621.00     41.11 o 
   2  -7  12      131.07      148.28     24.96 o 
   3  -7  12      211.83      221.68     29.36 o 
   4  -7  12       19.05       22.02     17.62 o 
   5  -7  12       31.27       30.83     19.08 o 
   6  -7  12       32.82       33.77     20.55 o 
   7  -7  12        7.51        7.34     20.55 o 
   8  -7  12       16.55      -13.21     19.08 o 
  -8  -6  12       49.93       19.08     22.02 o 
  -7  -6  12      195.03      182.03     23.61 o 
  -6  -6  12      158.84      177.13     63.13 o 
  -5  -6  12       58.24       80.74     23.49 o 
  -4  -6  12       75.94       80.74     22.02 o 
  -3  -6  12        7.51       22.02     14.68 o 
  -2  -6  12      612.51      636.35     44.04 o 
  -1  -6  12       22.06       19.97      9.77 o 
   0  -6  12      111.38      134.08     35.23 o 
   1  -6  12       86.07      110.11     20.55 o 
   2  -6  12       51.15       48.45     16.15 o 
   3  -6  12        0.73        2.94     11.74 o 
   4  -6  12      138.70      123.32     24.96 o 
   5  -6  12      171.13      176.17     29.36 o 
   6  -6  12        1.58        1.47     16.15 o 
   7  -6  12       16.10       19.08     22.02 o 
   8  -6  12        4.56        5.87     20.55 o 
  -9  -5  12       33.09       69.00     30.83 o 
  -8  -5  12      178.84      207.69     24.96 o 
  -7  -5  12      117.74      131.83     19.64 o 
  -6  -5  12       57.56       42.57     19.08 o 
  -5  -5  12      125.75      142.40     26.43 o 
  -4  -5  12       98.12      105.70     23.49 o 
  -3  -5  12      303.17      314.17     32.30 o 
  -2  -5  12       36.59       38.10     10.00 o 
  -1  -5  12       13.03       16.06      8.81 o 
   0  -5  12        5.23       17.43      8.11 o 
   1  -5  12       13.71       15.80      8.78 o 
   2  -5  12      162.55      155.62     20.55 o 
   3  -5  12      346.64      375.83     30.83 o 
   4  -5  12      302.08      286.27     30.83 o 
   5  -5  12       98.18       69.00     20.55 o 
   6  -5  12       30.62       17.62     16.15 o 
   7  -5  12       16.26       30.83     19.08 o 
   8  -5  12       83.79      135.06     30.83 o 
   9  -5  12       72.37       48.45     27.89 o 
 -10  -4  12       15.16       14.68     24.96 o 
  -9  -4  12       26.16       51.38     27.89 o 
  -8  -4  12       35.80       48.45     22.02 o 
  -7  -4  12        4.26      -14.68     14.68 o 
  -6  -4  12        2.36       -1.47     14.68 o 
  -5  -4  12      310.92      267.19     30.83 o 
  -4  -4  12      410.90      441.89     36.70 o 
  -3  -4  12        1.27      -11.74     11.74 o 
  -2  -4  12      365.63      351.75     19.08 o 
  -1  -4  12       84.65       76.00     10.20 o 
   0  -4  12      658.08      639.89     24.34 o 
   1  -4  12      315.35      303.89     17.92 o 
   2  -4  12      125.14      107.17     17.62 o 
   3  -4  12       37.00       33.22      8.11 o 
   4  -4  12       10.76        6.66     10.28 o 
   5  -4  12      318.71      340.59     33.77 o 
   6  -4  12      467.92      472.72     41.11 o 
   7  -4  12      236.91      252.51     35.23 o 
   8  -4  12      102.64      129.19     29.36 o 
   9  -4  12       25.36       51.38     24.96 o 
 -10  -3  12       60.82       52.85     27.89 o 
  -9  -3  12       17.26       11.19     14.81 o 
  -8  -3  12       18.84       -1.47     17.62 o 
  -7  -3  12      137.92      104.23     26.43 o 
  -6  -3  12      615.73      582.83     44.04 o 
  -5  -3  12      403.86      353.81     35.23 o 
  -4  -3  12       10.49       -7.34     11.74 o 
  -3  -3  12       29.04       30.83     14.68 o 
  -2  -3  12     1487.76     1500.37     60.19 o 
  -1  -3  12     5950.59     5973.06     87.11 o 
   0  -3  12      480.66      450.17     36.70 o 
   1  -3  12        6.06       -4.40     13.21 o 
   2  -3  12       78.10       68.10     11.28 o 
   3  -3  12      470.43      498.05     19.75 o 
   4  -3  12      269.32      286.74     26.43 o 
   5  -3  12      608.70      603.14     45.51 o 
   6  -3  12      975.23      876.44     51.38 o 
   7  -3  12      368.72      365.55     39.64 o 
   8  -3  12       18.06       27.89     20.55 o 
   9  -3  12        9.57       13.21     20.55 o 
 -10  -2  12       14.76       11.99     25.69 o 
  -9  -2  12       97.72      140.94     30.83 o 
  -8  -2  12      125.20      155.62     30.83 o 
  -7  -2  12      199.98      148.28     29.36 o 
  -6  -2  12       87.86      127.72     26.43 o 
  -5  -2  12       17.08       -1.47      8.81 o 
  -4  -2  12      431.51      402.25     35.23 o 
  -3  -2  12      924.86      867.63     45.51 o 
  -2  -2  12      256.56      229.02     24.96 o 
  -1  -2  12       31.87       23.70     15.41 o 
   0  -2  12      462.76      409.20     16.00 o 
   1  -2  12      173.25      174.38     13.02 o 
   2  -2  12      525.92      485.76     35.23 o 
   3  -2  12       20.64       47.19     13.21 o 
   4  -2  12     2015.57     1894.77     65.33 o 
   5  -2  12      697.98      779.14     28.57 o 
   6  -2  12      138.71      141.23     16.22 o 
   7  -2  12       21.00       -2.94     14.68 o 
   8  -2  12        9.04       -2.94     16.15 o 
   9  -2  12       22.43       36.70     22.02 o 
 -11  -1  12       45.81       35.97     18.69 o 
 -10  -1  12       73.02       73.40     29.36 o 
  -9  -1  12       13.08       13.21     22.02 o 
  -8  -1  12        7.75       20.55     22.02 o 
  -7  -1  12        2.90       30.83     22.02 o 
  -6  -1  12      256.08      274.91     15.62 o 
  -5  -1  12      832.96      849.15     48.45 o 
  -4  -1  12     1423.59     1277.22     55.79 o 
  -3  -1  12      627.55      569.61     36.70 o 
  -2  -1  12      434.12      493.27     32.30 o 
  -1  -1  12      154.34      147.61      8.10 o 
   0  -1  12      326.18      295.47     13.56 o 
   1  -1  12      359.70      353.18     16.92 o 
   2  -1  12     6595.25     6817.55     80.81 o 
   3  -1  12      671.13      678.43     33.77 o 
   4  -1  12      529.73      480.78     22.16 o 
   5  -1  12       66.69       68.21     13.21 o 
   6  -1  12      273.22      360.38     40.37 o 
   7  -1  12      239.86      291.25     22.93 o 
   8  -1  12       14.05       20.55     19.08 o 
   9  -1  12        7.59       48.45     23.49 o 
 -11   0  12       39.35       29.71     17.56 o 
 -10   0  12       92.67      129.19     33.77 o 
  -9   0  12       41.80       98.36     29.36 o 
  -8   0  12        0.70      -10.28     20.55 o 
  -7   0  12      268.34      251.04     35.23 o 
  -6   0  12      539.88      531.33     37.44 o 
  -5   0  12     1335.91     1349.33     30.59 o 
  -4   0  12      498.70      522.63     38.17 o 
  -3   0  12      124.56      135.06     22.02 o 
  -2   0  12      132.51       98.36     19.08 o 
  -1   0  12      207.70      221.68     23.49 o 
   0   0  12     1678.55     1638.37     55.79 o 
   1   0  12      229.15      218.49     15.03 o 
   2   0  12      247.17      264.86     16.07 o 
   3   0  12      576.07      586.90     22.84 o 
   4   0  12      970.73      939.05     31.98 o 
   5   0  12      434.83      497.73     33.77 o 
   6   0  12      304.02      314.87     31.67 o 
   7   0  12      212.24      214.24     17.67 o 
   8   0  12        3.48       -7.49     10.69 o 
   9   0  12       44.76       32.30     24.96 o 
 -11   1  12        8.98       12.09     16.84 o 
 -10   1  12       10.91       19.08     24.96 o 
  -9   1  12      158.72      146.81     35.23 o 
  -8   1  12       82.97       89.55     27.89 o 
  -7   1  12      503.60      528.70     41.84 o 
  -6   1  12      154.84      155.19     14.15 o 
  -5   1  12      307.98      334.63     19.08 o 
  -4   1  12     2656.70     2881.83     58.72 o 
  -3   1  12      192.45      205.53     24.96 o 
  -2   1  12       27.25       11.74     13.21 o 
  -1   1  12      621.81      582.83     33.77 o 
   0   1  12      995.37     1043.80     42.57 o 
   1   1  12       26.00       22.51      7.73 o 
   2   1  12      418.61      408.35     19.82 o 
   3   1  12     2279.06     2312.26     47.62 o 
   4   1  12      836.99      812.44     30.10 o 
   5   1  12        1.58        6.36     13.95 o 
   6   1  12        0.18        4.40     10.38 o 
   7   1  12       37.36       16.16      9.60 o 
   8   1  12      241.71      271.87     20.77 o 
   9   1  12       47.60       43.79     14.78 o 
 -11   2  12        7.93       30.83     29.36 o 
 -10   2  12      235.61      230.49     42.57 o 
  -9   2  12      596.78      656.23     57.25 o 
  -8   2  12      154.27      173.23     35.23 o 
  -7   2  12       92.81       96.71     20.55 o 
  -6   2  12       58.13       52.52     11.33 o 
  -5   2  12      741.52      750.40     26.01 o 
  -4   2  12      460.10      492.19     18.88 o 
  -3   2  12      816.34      726.70     22.23 o 
  -2   2  12     1207.59     1186.20     49.91 o 
  -1   2  12       92.94      135.06     19.08 o 
   0   2  12     1174.78     1245.46     32.69 o 
   1   2  12      815.85      824.72     26.33 o 
   2   2  12     1522.85     1422.00     34.88 o 
   3   2  12      599.82      605.16     19.20 o 
   4   2  12       68.72       63.98     12.46 o 
   5   2  12       43.30       43.81     12.94 o 
   6   2  12        1.07       19.62     18.35 o 
   7   2  12      438.86      391.60     27.49 o 
   8   2  12      246.24      285.78     32.41 o 
   9   2  12       81.48       94.04     17.69 o 
 -10   3  12       12.68       -1.47     27.89 o 
  -9   3  12        7.73       17.62     27.89 o 
  -8   3  12        0.12       12.78     12.65 o 
  -7   3  12       25.78       34.00     14.68 o 
  -6   3  12      330.51      346.48     22.23 o 
  -5   3  12      163.53      151.94     43.31 o 
  -4   3  12      311.27      306.63     17.34 o 
  -3   3  12       59.92       78.49     11.11 o 
  -2   3  12      957.85      913.14     44.04 o 
  -1   3  12      847.49      828.39     57.25 o 
   0   3  12      114.86      111.04     16.15 o 
   1   3  12      718.86      673.20     30.83 o 
   2   3  12      335.10      356.49     17.62 o 
   3   3  12      323.96      311.80     21.26 o 
   4   3  12        1.33       17.62     10.38 o 
   5   3  12        2.48       -2.20      9.34 o 
   6   3  12      513.39      490.73     44.78 o 
   7   3  12      245.61      245.93     24.38 o 
   8   3  12       17.49        3.03     15.47 o 
 -10   4  12       22.69       -2.94     29.36 o 
  -9   4  12       60.68       77.81     35.23 o 
  -8   4  12       80.68      115.10     18.67 o 
  -7   4  12       50.93       71.60     38.17 o 
  -6   4  12       19.95        5.20     13.95 o 
  -5   4  12       13.71       24.56     10.20 o 
  -4   4  12      144.81      166.33     16.00 o 
  -3   4  12      989.46      993.37     57.25 o 
  -2   4  12     2262.65     2206.46     49.70 o 
  -1   4  12     1414.84     1339.35     36.84 o 
   0   4  12      362.32      374.51     19.64 o 
   1   4  12      212.69      214.08     15.16 o 
   2   4  12      316.71      363.99     38.90 o 
   3   4  12      482.48      445.35     26.46 o 
   4   4  12     2113.23     1959.96     53.95 o 
   5   4  12      652.27      704.68     36.33 o 
   6   4  12        2.27        1.90     12.33 o 
   7   4  12        4.33        0.73     13.50 o 
   8   4  12       85.25      104.14     21.73 o 
 -10   5  12       94.52      121.85     38.17 o 
  -9   5  12      179.56      214.34     44.04 o 
  -8   5  12      286.54      273.09     35.23 o 
  -7   5  12       52.55       47.02     15.75 o 
  -6   5  12       33.67       57.28     14.09 o 
  -5   5  12       67.62       67.47     14.39 o 
  -4   5  12      606.60      603.86     21.49 o 
  -3   5  12     2791.70     2699.36     48.89 o 
  -2   5  12     1431.48     1447.53     44.78 o 
  -1   5  12        1.94        1.90     11.01 o 
   0   5  12        8.17        5.27     11.74 o 
   1   5  12       14.77        7.51     15.41 o 
   2   5  12     5627.41     5788.10    102.22 o 
   3   5  12      144.63      154.10     19.18 o 
   4   5  12       78.95       73.54     16.51 o 
   5   5  12       59.16       50.65     15.57 o 
   6   5  12       37.79       29.66     17.62 o 
   7   5  12      137.78      176.34     25.42 o 
  -9   6  12       40.63       71.94     35.23 o 
  -8   6  12        5.68      -16.69     16.88 o 
  -7   6  12      126.73      128.40     20.81 o 
  -6   6  12      362.49      394.72     28.68 o 
  -5   6  12      445.22      474.01     21.09 o 
  -4   6  12      140.11      152.57     16.63 o 
  -3   6  12      167.06      154.49     19.46 o 
  -2   6  12        4.36       -4.54     11.74 o 
  -1   6  12       32.69       47.83     13.21 o 
   0   6  12     5448.49     5826.26     95.35 o 
   1   6  12      107.15      127.72     24.96 o 
   2   6  12       94.02      115.92     17.10 o 
   3   6  12       86.22       74.64     16.07 o 
   4   6  12      153.72      144.24     29.36 o 
   5   6  12      432.98      440.81     61.66 o 
   6   6  12      171.72      178.36     35.97 o 
   7   6  12       31.96       28.33     17.56 o 
  -9   7  12        4.73       -0.49     16.55 o 
  -8   7  12      101.56       95.11     21.73 o 
  -7   7  12      334.35      334.75     29.62 o 
  -6   7  12       52.29       57.33     33.77 o 
  -5   7  12       74.30       71.07     16.84 o 
  -4   7  12       36.73       29.50     10.27 o 
  -3   7  12       41.64       53.89     11.79 o 
  -2   7  12      281.11      240.99     20.45 o 
  -1   7  12      499.37      483.79     26.43 o 
   0   7  12      575.57      568.14     39.64 o 
   1   7  12       17.99        2.94     10.38 o 
   2   7  12       49.84        7.79     11.90 o 
   3   7  12      157.46      157.59     21.80 o 
   4   7  12      452.89      476.90     40.37 o 
   5   7  12      129.87      105.50     21.73 o 
   6   7  12        3.62        8.15     14.81 o 
  -8   8  12        0.94      -14.32     16.88 o 
  -7   8  12        4.30      -11.01     15.11 o 
  -6   8  12        4.34        3.41     15.47 o 
  -5   8  12      126.76      101.30     20.45 o 
  -4   8  12      220.36      244.78     30.10 o 
  -3   8  12       68.47       95.31     16.84 o 
  -2   8  12      148.11      162.53     22.02 o 
  -1   8  12       61.41       38.17     17.62 o 
   0   8  12      212.11      157.08     26.43 o 
   1   8  12      488.75      491.99     30.05 o 
   2   8  12      357.11      320.09     27.49 o 
   3   8  12      199.29      201.52     24.96 o 
   4   8  12       38.71       59.36     27.89 o 
   5   8  12        1.86        6.72     16.07 o 
  -7   9  12       41.83       23.83     19.28 o 
  -6   9  12      240.90      238.51     28.84 o 
  -5   9  12      351.42      395.07     33.03 o 
  -4   9  12       91.41       89.54     20.81 o 
  -3   9  12       31.22       22.02     26.43 o 
  -2   9  12       15.80      -11.74     13.21 o 
  -1   9  12      156.88      143.87     26.43 o 
   0   9  12      528.53      607.78     46.98 o 
   1   9  12      292.86      345.00     38.17 o 
   2   9  12      103.39       80.30     25.69 o 
   3   9  12      117.13      106.49     57.25 o 
  -5  10  12       28.35        0.13     17.97 o 
  -4  10  12        0.54      -12.01     21.29 o 
  -1  10  12      533.06      640.08     48.45 o 
   0  10  12      225.82      176.17     30.83 o 
   1  10  12        1.69       -8.81     17.62 o 
  -3 -10  13       30.00       30.83     24.96 o 
  -1 -10  13       10.24      -19.08     19.08 o 
   0 -10  13       11.52       -4.40     20.55 o 
   1 -10  13       43.32       51.38     24.96 o 
   2 -10  13       70.09       42.57     26.43 o 
   3 -10  13       18.10        0.00     20.55 o 
   4 -10  13        0.04       -4.40     20.55 o 
  -5  -9  13       32.90       19.08     24.96 o 
  -4  -9  13       18.57        7.49     19.82 o 
  -3  -9  13        0.39       29.36     22.02 o 
  -2  -9  13       23.22        4.40     19.08 o 
  -1  -9  13       32.33       51.43     16.07 o 
   0  -9  13        1.89       -7.34     16.15 o 
   1  -9  13        6.86        7.34     17.62 o 
   2  -9  13       13.37       17.62     17.62 o 
   3  -9  13       53.22       23.49     22.02 o 
   4  -9  13       76.54      124.79     32.30 o 
   5  -9  13       44.23       70.47     26.43 o 
  -6  -8  13        0.21      -16.15     19.08 o 
  -5  -8  13        0.65      -19.82     19.82 o 
  -4  -8  13       20.80       19.29     17.62 o 
  -3  -8  13      196.52      187.22     22.30 o 
  -2  -8  13      112.36      140.47     19.64 o 
  -1  -8  13       13.69      -14.68     14.68 o 
   0  -8  13       46.12       35.23     17.62 o 
   1  -8  13       48.69       36.70     19.08 o 
   2  -8  13      240.99      231.96     32.30 o 
   3  -8  13      219.31      220.21     32.30 o 
   4  -8  13      132.62      136.53     30.83 o 
   5  -8  13       45.98       36.70     22.02 o 
   6  -8  13       21.73       55.79     24.96 o 
  -7  -7  13       12.41       10.28     23.49 o 
  -6  -7  13       79.22       86.22     20.06 o 
  -5  -7  13       96.56      133.30     20.68 o 
  -4  -7  13       31.36       19.08     20.55 o 
  -3  -7  13       22.26       38.17     20.55 o 
  -2  -7  13        7.92       -5.87     14.68 o 
  -1  -7  13       78.89       91.42     15.75 o 
   0  -7  13       96.73      102.77     22.02 o 
   1  -7  13      627.93      601.91     41.11 o 
   2  -7  13     1003.32      888.18     49.91 o 
   3  -7  13      151.31      148.28     26.43 o 
   4  -7  13        4.32       -7.34     14.68 o 
   5  -7  13       16.40       10.28     17.62 o 
   6  -7  13        2.50       -5.87     16.15 o 
   7  -7  13       29.40       24.96     20.55 o 
  -8  -6  13       36.84       35.23     26.43 o 
  -7  -6  13      138.20      183.50     24.25 o 
  -6  -6  13      146.63      145.34     29.36 o 
  -5  -6  13        4.32        8.81     17.62 o 
  -4  -6  13      330.92      343.53     36.70 o 
  -3  -6  13       19.05       33.77     19.08 o 
  -2  -6  13      393.02      406.02     23.27 o 
  -1  -6  13       79.45      102.83     14.81 o 
   0  -6  13      112.13      120.96     15.87 o 
   1  -6  13      236.07      274.53     27.89 o 
   2  -6  13       23.43       14.68     13.21 o 
   3  -6  13       16.25       26.43     16.15 o 
   4  -6  13       95.31       76.34     22.02 o 
   5  -6  13      121.89       64.60     20.55 o 
   6  -6  13       17.64       33.77     20.55 o 
   7  -6  13        1.54       -4.40     17.62 o 
   8  -6  13        3.27      -11.74     19.08 o 
  -9  -5  13       26.23       -7.34     24.96 o 
  -8  -5  13      166.94      196.50     25.29 o 
  -7  -5  13      117.00      118.91     26.43 o 
  -6  -5  13       11.26        2.94     16.15 o 
  -5  -5  13       69.94       63.13     23.49 o 
  -4  -5  13       42.76       54.32     20.55 o 
  -3  -5  13       96.68      110.11     23.49 o 
  -2  -5  13      117.59      138.03     14.39 o 
  -1  -5  13      190.99      208.00     16.84 o 
   0  -5  13       53.03       45.64     10.86 o 
   1  -5  13        5.09       -5.38     13.95 o 
   2  -5  13      138.24      155.62     22.02 o 
   3  -5  13      430.43      443.36     33.77 o 
   4  -5  13      235.03      202.59     27.89 o 
   5  -5  13       91.71       91.02     23.49 o 
   6  -5  13       16.04       14.68     16.15 o 
   7  -5  13        5.39       19.08     17.62 o 
   8  -5  13       59.36       76.34     27.89 o 
  -9  -4  13       11.36        0.37     14.42 o 
  -8  -4  13        6.10       -1.47     19.08 o 
  -7  -4  13        0.08       11.74     20.55 o 
  -6  -4  13        4.51       35.23     19.08 o 
  -5  -4  13      212.90      231.96     30.83 o 
  -4  -4  13      166.15      117.45     23.49 o 
  -3  -4  13        3.74        4.40     13.21 o 
  -2  -4  13      162.82      175.18     14.68 o 
  -1  -4  13       35.95       50.51      9.54 o 
   0  -4  13      397.35      393.23     55.05 o 
   1  -4  13      355.65      347.88     19.82 o 
   2  -4  13      186.75      195.61     33.03 o 
   3  -4  13       13.57       25.51      8.11 o 
   4  -4  13        0.77       -6.69      6.69 o 
   5  -4  13      191.64      135.06     24.96 o 
   6  -4  13      442.66      493.27     44.04 o 
   7  -4  13      190.84      176.17     30.83 o 
   8  -4  13       20.10       19.08     20.55 o 
   9  -4  13        2.03       19.08     22.02 o 
 -10  -3  13        2.60       11.84     19.82 o 
  -9  -3  13       19.73       60.19     26.43 o 
  -8  -3  13       15.96        7.34     22.02 o 
  -7  -3  13      212.47      293.61     36.70 o 
  -6  -3  13      638.76      739.91     49.91 o 
  -5  -3  13      285.94      324.44     35.23 o 
  -4  -3  13        0.74       -1.47     13.21 o 
  -3  -3  13        0.14        1.47     13.21 o 
  -2  -3  13     1129.36     1070.92     25.49 o 
  -1  -3  13     2957.57     2824.21     50.51 o 
   0  -3  13      427.10      439.40     19.28 o 
   1  -3  13       25.15        5.14     11.01 o 
   2  -3  13       28.40       30.83      9.17 o 
   3  -3  13      135.62      144.62     31.56 o 
   4  -3  13      231.96      248.66     16.22 o 
   5  -3  13      725.74      709.71     27.12 o 
   6  -3  13        6.10       33.77     19.08 o 
   7  -3  13      152.68      140.94     29.36 o 
   8  -3  13       43.22       22.02     20.55 o 
   9  -3  13       14.64        2.94     17.62 o 
 -10  -2  13        9.06        6.07     20.55 o 
  -9  -2  13       75.50       98.36     29.36 o 
  -8  -2  13      115.42      152.68     30.83 o 
  -7  -2  13      196.12      212.87     32.30 o 
  -6  -2  13       51.18       74.87     24.96 o 
  -5  -2  13       44.12       33.77     20.55 o 
  -4  -2  13      314.55      298.02     30.83 o 
  -3  -2  13      456.96      409.59     33.77 o 
  -2  -2  13        3.90       13.21     11.74 o 
  -1  -2  13       85.65       92.11      8.00 o 
   0  -2  13      217.00      194.30     34.50 o 
   1  -2  13      310.74      299.42     16.55 o 
   2  -2  13      714.15      673.46     25.04 o 
   3  -2  13      257.02      262.86     16.51 o 
   4  -2  13      815.19      771.67     27.14 o 
   5  -2  13      669.72      713.23     57.25 o 
   6  -2  13      434.06      394.42     41.84 o 
   7  -2  13        8.88        0.00     16.15 o 
   8  -2  13        2.65       -5.87     16.15 o 
   9  -2  13       40.26       74.87     27.89 o 
 -10  -1  13       56.66       61.66     27.89 o 
  -9  -1  13       18.44       33.77     23.49 o 
  -8  -1  13       13.12        4.40     20.55 o 
  -7  -1  13        0.82       24.96     20.55 o 
  -6  -1  13      296.89      390.51     39.64 o 
  -5  -1  13      667.91      692.93     46.98 o 
  -4  -1  13     1205.23     1250.80     57.25 o 
  -3  -1  13      629.30      672.38     39.64 o 
  -2  -1  13      738.01      684.12     39.64 o 
  -1  -1  13       27.30       25.32      5.25 o 
   0  -1  13      609.68      646.80     20.64 o 
   1  -1  13      514.60      512.49     20.07 o 
   2  -1  13       22.18       43.93      7.88 o 
   3  -1  13      752.54      787.25     22.76 o 
   4  -1  13       63.44       66.73     19.08 o 
   5  -1  13       14.25        4.24      9.17 o 
   6  -1  13       60.38       73.77     16.15 o 
   7  -1  13      196.32      164.94     19.40 o 
   8  -1  13       46.98       55.79     23.49 o 
   9  -1  13        2.28      -14.68     14.68 o 
 -11   0  13       26.68       -7.57     28.63 o 
 -10   0  13       85.08       -7.34     22.02 o 
  -9   0  13       62.58       58.72     27.89 o 
  -8   0  13       15.39        8.81     20.55 o 
  -7   0  13      301.38      286.27     38.17 o 
  -6   0  13      702.64      645.95     46.98 o 
  -5   0  13      678.46      680.51     19.94 o 
  -4   0  13     2723.73     2720.34     89.55 o 
  -3   0  13       31.52       14.68     14.68 o 
  -2   0  13       59.69       70.47     17.62 o 
  -1   0  13      212.24      215.81     23.49 o 
   0   0  13      949.53      979.21     42.57 o 
   1   0  13      326.93      345.46     18.14 o 
   2   0  13      166.53      192.26     19.82 o 
   3   0  13      139.58      152.57     11.81 o 
   4   0  13      715.06      713.35     28.42 o 
   5   0  13      423.03      508.62     26.33 o 
   6   0  13      163.27      157.08     18.34 o 
   7   0  13      160.83      147.36     19.64 o 
   8   0  13        3.20        0.10     10.04 o 
   9   0  13       57.44       23.49     23.49 o 
 -11   1  13        9.51       11.74     26.43 o 
 -10   1  13        4.83       22.02     24.96 o 
  -9   1  13      391.53      346.47     45.51 o 
  -8   1  13       85.29       54.32     26.43 o 
  -7   1  13       79.65      105.70     27.89 o 
  -6   1  13     3934.34     3605.42     64.60 o 
  -5   1  13      323.06      327.03     15.88 o 
  -4   1  13     2530.81     2443.94     69.00 o 
  -3   1  13      148.00      160.02     23.49 o 
  -2   1  13       65.98       61.66     17.62 o 
  -1   1  13      636.30      648.89     35.23 o 
   0   1  13      497.40      480.06     29.36 o 
   1   1  13      137.60      146.52     13.50 o 
   2   1  13      388.49      387.27     18.60 o 
   3   1  13     1835.18     1914.24     44.04 o 
   4   1  13      881.95      816.25     42.57 o 
   5   1  13       15.50       -6.22      6.22 o 
   6   1  13        1.27       -0.63      8.13 o 
   7   1  13        9.33       16.41     10.30 o 
   8   1  13      218.03      204.64     19.59 o 
   9   1  13       42.26       17.92     20.00 o 
 -11   2  13       15.21       22.02     29.36 o 
 -10   2  13       78.37       88.08     30.83 o 
  -9   2  13      427.44      414.00     48.45 o 
  -8   2  13      451.02      532.91     51.38 o 
  -7   2  13        5.24       10.28     22.02 o 
  -6   2  13        4.28       -4.15      7.73 o 
  -5   2  13      714.34      643.39     22.85 o 
  -4   2  13      323.62      285.35     41.11 o 
  -3   2  13      549.14      560.80     38.17 o 
  -2   2  13      918.68      993.89     46.98 o 
  -1   2  13       55.67       61.66     16.15 o 
   0   2  13     1021.49     1088.51     31.65 o 
   1   2  13      480.85      495.92     27.16 o 
   2   2  13     1093.92     1050.76     67.53 o 
   3   2  13     1124.37     1055.96     31.04 o 
   4   2  13       52.38       35.68     11.90 o 
   5   2  13        0.46       11.74     10.38 o 
   6   2  13        4.82       13.21     11.28 o 
   7   2  13      448.75      373.85     33.03 o 
   8   2  13      244.42      229.52     37.25 o 
 -10   3  13      169.29      118.91     38.17 o 
  -9   3  13       37.37       22.02     26.43 o 
  -8   3  13        0.45       45.51     24.96 o 
  -7   3  13       86.51       94.27     14.89 o 
  -6   3  13      271.68      300.74     26.43 o 
  -5   3  13      262.34      256.25     17.56 o 
  -4   3  13      185.93      181.75     15.11 o 
  -3   3  13       41.25       51.38     20.55 o 
  -2   3  13      562.59      593.10     38.17 o 
  -1   3  13      821.89      779.55     28.53 o 
   0   3  13       37.72       27.89      9.34 o 
   1   3  13      578.34      528.93     22.16 o 
   2   3  13      461.88      488.15     21.14 o 
   3   3  13      424.46      424.77     33.03 o 
   4   3  13       34.74       42.22     11.90 o 
   5   3  13       32.78       30.01     12.94 o 
   6   3  13      460.46      669.49     34.76 o 
   7   3  13      193.88      198.58     25.69 o 
   8   3  13       28.12       48.35     53.58 o 
 -10   4  13       13.44       -4.40     29.36 o 
  -9   4  13       52.14       63.13     32.30 o 
  -8   4  13       54.80       52.85     27.89 o 
  -7   4  13       30.99       58.60     14.15 o 
  -6   4  13       40.08       33.71     16.88 o 
  -5   4  13        1.93        9.30      9.19 o 
  -4   4  13      200.54      232.63     27.16 o 
  -3   4  13      786.23      784.48     28.92 o 
  -2   4  13     3019.39     2919.45     60.56 o 
  -1   4  13     1043.54     1010.14     33.22 o 
   0   4  13      398.11      443.40     21.73 o 
   1   4  13       55.96       35.70      9.82 o 
   2   4  13      452.62      444.83     36.70 o 
   3   4  13      732.86      800.85     34.26 o 
   4   4  13      101.10      192.60     33.03 o 
   5   4  13      588.39      643.93     35.25 o 
   6   4  13        5.90        5.14     13.50 o 
   7   4  13        1.17        3.46     12.94 o 
   8   4  13       86.82       36.91     18.14 o 
 -10   5  13       59.69       91.02     38.17 o 
  -9   5  13      101.53      124.79     39.64 o 
  -8   5  13      236.34      227.55     41.11 o 
  -7   5  13       42.35       47.22     14.89 o 
  -6   5  13       69.21      100.54     34.50 o 
  -5   5  13       95.72       95.16     15.75 o 
  -4   5  13      521.29      558.40     28.85 o 
  -3   5  13     2646.27     2436.63     61.85 o 
  -2   5  13     1145.72     1128.93     36.29 o 
  -1   5  13        7.02       10.35      9.50 o 
   0   5  13      169.21      196.11     28.63 o 
   1   5  13      250.37      330.32     32.30 o 
   2   5  13      262.68      327.53     24.38 o 
   3   5  13       86.65      110.31     31.56 o 
   4   5  13        0.58        5.14     12.46 o 
   5   5  13       26.07       21.39     19.82 o 
   6   5  13       60.79       85.72     29.36 o 
   7   5  13      142.57      149.45     24.91 o 
  -9   6  13       36.08       -4.40     29.36 o 
  -8   6  13        0.41        8.91     13.98 o 
  -7   6  13      222.24      278.75     26.04 o 
  -6   6  13      436.06      443.13     21.68 o 
  -5   6  13      485.84      509.66     22.27 o 
  -4   6  13       58.45       73.59     11.63 o 
  -3   6  13      268.82      270.65     17.08 o 
  -2   6  13       22.31       30.65     15.41 o 
  -1   6  13       40.64       56.32     13.38 o 
   0   6  13      454.17      452.17     36.70 o 
   1   6  13      150.56      183.51     27.89 o 
   2   6  13        2.01       -9.17      9.17 o 
   3   6  13       63.14       55.37     21.29 o 
   4   6  13      161.13      177.85     38.90 o 
   5   6  13      472.59      512.71     35.25 o 
   6   6  13      128.99      115.03     22.77 o 
  -8   7  13      108.53      106.99     23.27 o 
  -7   7  13      238.76      316.99     29.25 o 
  -6   7  13      112.63      189.14     23.98 o 
  -5   7  13       56.91       51.23     12.06 o 
  -4   7  13       64.51       48.83     12.05 o 
  -3   7  13        1.55        3.20     10.20 o 
  -2   7  13      119.65      132.23     20.55 o 
  -1   7  13      576.79      566.71     28.03 o 
   0   7  13      303.69      245.17     30.83 o 
   1   7  13       13.20      -13.21     13.21 o 
   2   7  13        8.02       -6.26     11.64 o 
   3   7  13      212.46      208.35     27.89 o 
   4   7  13      418.18      439.28     33.17 o 
   5   7  13      120.44      131.37     24.38 o 
  -8   8  13      214.52      308.96     32.02 o 
  -7   8  13        7.26        4.54     18.35 o 
  -6   8  13        0.22       -6.43     14.39 o 
  -5   8  13      100.95       87.63     23.49 o 
  -4   8  13      221.84      229.71     35.97 o 
  -3   8  13      115.35      118.18     25.69 o 
  -2   8  13      182.44      155.69     19.02 o 
  -1   8  13       25.67       55.79     19.08 o 
   0   8  13       75.13       51.38     19.08 o 
   1   8  13      497.34      532.91     44.04 o 
   2   8  13      315.61      325.41     42.57 o 
   3   8  13      142.04      132.80     22.77 o 
   4   8  13       42.62       46.18     26.43 o 
  -6   9  13      215.47      189.58     40.37 o 
  -5   9  13      261.45      312.64     30.29 o 
  -4   9  13       53.21       51.62     18.68 o 
  -2   9  13       27.87       14.68     16.15 o 
  -1   9  13      136.03      146.81     27.89 o 
   0   9  13      490.69      496.21     44.04 o 
   1   9  13      227.08      286.27     38.17 o 
   2   9  13       59.00       48.14     17.10 o 
   3   9  13      102.78       99.97     30.83 o 
  -1  10  13      532.88      604.85     48.45 o 
   0  10  13      229.10      283.34     36.70 o 
  -3 -10  14       31.14       42.57     24.96 o 
  -1 -10  14       10.06       46.98     26.43 o 
   0 -10  14       20.94       11.74     22.02 o 
   1 -10  14       40.59       35.23     24.96 o 
   2 -10  14       62.92       66.06     27.89 o 
   3 -10  14       15.21       30.83     23.49 o 
  -5  -9  14       33.58       60.19     29.36 o 
  -4  -9  14        9.67      -11.58     13.99 o 
  -3  -9  14        7.01       15.95     15.03 o 
  -2  -9  14       32.01       70.47     24.96 o 
  -1  -9  14       29.61       22.02     22.02 o 
   0  -9  14        8.52       22.02     20.55 o 
   1  -9  14       39.52       30.83     22.02 o 
   2  -9  14       22.41       13.21     19.08 o 
   3  -9  14       40.15       57.25     24.96 o 
   4  -9  14       52.27       51.38     24.96 o 
   5  -9  14       57.74       55.79     29.36 o 
  -6  -8  14        4.01       17.62     23.49 o 
  -5  -8  14        0.37       -7.34     13.50 o 
  -4  -8  14       27.82       54.99     17.10 o 
  -3  -8  14      114.78      133.09     22.76 o 
  -2  -8  14       63.83       91.02     26.43 o 
  -1  -8  14        0.67       19.08     17.62 o 
   0  -8  14      119.24      142.40     26.43 o 
   1  -8  14       92.73      136.53     27.89 o 
   2  -8  14      165.68      139.47     27.89 o 
   3  -8  14      140.63      105.70     26.43 o 
   4  -8  14       63.81       35.23     22.02 o 
   5  -8  14        4.74      -10.28     17.62 o 
   6  -8  14       42.48       46.98     26.43 o 
  -7  -7  14        8.57      -10.28     23.49 o 
  -6  -7  14       48.66       31.61     22.76 o 
  -5  -7  14       68.05       77.81     24.96 o 
  -4  -7  14        8.98       27.89     19.08 o 
  -3  -7  14       29.62        7.34     19.08 o 
  -2  -7  14      231.99      209.93     32.30 o 
  -1  -7  14      163.73      195.19     27.89 o 
   0  -7  14      110.60      127.76     17.92 o 
   1  -7  14      496.46      527.04     38.17 o 
   2  -7  14      476.15      524.10     41.11 o 
   3  -7  14       90.76      104.23     24.96 o 
   4  -7  14        3.98        5.87     16.15 o 
   5  -7  14        8.04      -13.21     14.68 o 
   6  -7  14        0.70       -4.40     16.15 o 
   7  -7  14       65.27      114.51     32.30 o 
  -8  -6  14       23.53        7.34     22.02 o 
  -7  -6  14       78.81       91.39     20.06 o 
  -6  -6  14      147.43      158.55     30.83 o 
  -5  -6  14        3.34       -1.47     16.15 o 
  -4  -6  14       69.06       49.91     20.55 o 
  -3  -6  14       46.78       45.51     20.55 o 
  -2  -6  14      161.55      199.59     18.34 o 
  -1  -6  14      359.88      395.43     23.89 o 
   0  -6  14      274.71      285.86     26.43 o 
   1  -6  14      169.09      187.91     23.49 o 
   2  -6  14       12.21        8.81     14.68 o 
   3  -6  14       49.15       39.64     17.62 o 
   4  -6  14       90.49       95.42     23.49 o 
   5  -6  14      111.42       99.83     24.96 o 
   6  -6  14       56.97       58.72     22.02 o 
   7  -6  14        0.16      -14.68     16.15 o 
   8  -6  14        3.85       19.08     22.02 o 
  -9  -5  14       37.68       26.43     29.36 o 
  -8  -5  14       89.28       76.34     20.22 o 
  -7  -5  14      112.15       96.89     26.43 o 
  -6  -5  14       19.53       36.70     19.08 o 
  -5  -5  14       28.29       23.49     19.08 o 
  -4  -5  14        1.83       -5.87     14.68 o 
  -3  -5  14       26.52        5.87     16.15 o 
  -2  -5  14      686.12      708.58     27.42 o 
  -1  -5  14      624.56      651.80     26.61 o 
   0  -5  14       34.72       38.17     10.86 o 
   1  -5  14        0.35       -1.38      8.81 o 
   2  -5  14      174.84      190.85     23.49 o 
   3  -5  14      371.83      330.32     30.83 o 
   4  -5  14      110.35      145.34     24.96 o 
   5  -5  14       65.30       64.60     20.55 o 
   6  -5  14        5.52      -14.68     14.68 o 
   7  -5  14        6.47       13.21     19.08 o 
   8  -5  14       48.56       99.83     30.83 o 
  -9  -4  14        8.08       18.66     16.07 o 
  -8  -4  14       21.81       13.21     20.55 o 
  -7  -4  14        1.74      -11.74     16.15 o 
  -6  -4  14        4.28        7.34     17.62 o 
  -5  -4  14       44.19       67.53     22.02 o 
  -4  -4  14      107.53      123.32     24.96 o 
  -3  -4  14       57.19       52.85     20.55 o 
  -2  -4  14       51.48       55.62      9.19 o 
  -1  -4  14       15.93        2.94      6.61 o 
   0  -4  14      172.33      179.65     14.66 o 
   1  -4  14      400.35      406.21     21.73 o 
   2  -4  14      162.87      156.30     19.82 o 
   3  -4  14        0.70        2.15      6.69 o 
   4  -4  14        1.19        0.29      7.33 o 
   5  -4  14      131.92      136.53     24.96 o 
   6  -4  14      384.66      444.83     42.57 o 
   7  -4  14      136.54      107.17     26.43 o 
   8  -4  14      201.83      253.98     39.64 o 
 -10  -3  14        1.62        1.65     16.51 o 
  -9  -3  14        8.48        8.81     22.02 o 
  -8  -3  14       10.01      -11.74     17.62 o 
  -7  -3  14      225.63      224.62     35.23 o 
  -6  -3  14      514.89      560.80     46.98 o 
  -5  -3  14      198.76      212.87     30.83 o 
  -4  -3  14       22.55       17.62     16.15 o 
  -3  -3  14       24.45       11.74     13.21 o 
  -2  -3  14      901.31      879.65     23.20 o 
  -1  -3  14     1074.32     1030.24     27.34 o 
   0  -3  14      498.22      516.53     21.29 o 
   1  -3  14       49.85       51.20     18.35 o 
   2  -3  14       11.70       18.05      8.42 o 
   3  -3  14        4.71       -0.34      6.69 o 
   4  -3  14      185.57      195.99     15.16 o 
   5  -3  14      669.60      699.53     27.86 o 
   6  -3  14     1890.57     1930.52     79.28 o 
   7  -3  14       26.79        7.34     17.62 o 
   8  -3  14       26.63       36.70     23.49 o 
   9  -3  14       17.09       27.89     23.49 o 
 -10  -2  14        1.73       11.74     23.49 o 
  -9  -2  14       43.61       24.96     22.02 o 
  -8  -2  14      113.20      196.72     33.77 o 
  -7  -2  14      180.10      164.42     32.30 o 
  -6  -2  14       58.22       58.72     23.49 o 
  -5  -2  14        7.04       -1.47     17.62 o 
  -4  -2  14      294.95      317.10     33.77 o 
  -3  -2  14      244.83      277.47     29.36 o 
  -2  -2  14       89.94      127.72     22.02 o 
  -1  -2  14      179.93      203.30     19.82 o 
   0  -2  14      114.17      103.86     17.62 o 
   1  -2  14      245.69      201.54     24.96 o 
   2  -2  14      563.36      556.86     35.97 o 
   3  -2  14      561.81      593.90     23.81 o 
   4  -2  14     1013.04     1019.52     33.77 o 
   5  -2  14      385.64      374.71     21.87 o 
   6  -2  14      494.55      508.91     41.11 o 
   7  -2  14       16.60       11.74     17.62 o 
   8  -2  14       36.24       54.32     24.96 o 
   9  -2  14       63.10      101.30     29.36 o 
 -10  -1  14       39.51       45.51     26.43 o 
  -9  -1  14        9.28       22.02     23.49 o 
  -8  -1  14        2.54       -5.87     19.08 o 
  -7  -1  14        2.49        4.40     20.55 o 
  -6  -1  14      183.05      161.49     29.36 o 
  -5  -1  14      620.33      538.78     41.11 o 
  -4  -1  14      772.89      874.97     49.91 o 
  -3  -1  14      609.78      651.82     42.57 o 
  -2  -1  14       69.51       29.36     14.68 o 
  -1  -1  14       22.95       31.54      8.81 o 
   0  -1  14      660.48      727.46     23.08 o 
   1  -1  14      486.13      476.06     20.81 o 
   2  -1  14      854.81      952.60     24.50 o 
   3  -1  14      940.71      967.98     25.88 o 
   4  -1  14      316.93      361.38     21.11 o 
   5  -1  14       29.74       17.32     12.48 o 
   6  -1  14       22.68       28.63     11.42 o 
   7  -1  14      227.21      198.74     21.11 o 
   8  -1  14       86.33       93.96     29.36 o 
   9  -1  14        0.25      -14.68     17.62 o 
 -10   0  14       89.05       48.45     27.89 o 
  -9   0  14       56.96       24.96     26.43 o 
  -8   0  14       73.69       27.89     23.49 o 
  -7   0  14      153.28      193.79     33.77 o 
  -6   0  14     1192.54     1079.03     61.66 o 
  -5   0  14      929.73      939.57     55.79 o 
  -4   0  14      511.79      534.38     39.64 o 
  -3   0  14       37.19       33.77     16.15 o 
  -2   0  14        1.11       17.62     14.68 o 
  -1   0  14      236.06      201.63     13.21 o 
   0   0  14     1053.37     1074.63     46.98 o 
   1   0  14      568.90      586.14     29.36 o 
   2   0  14       79.43       84.49     11.90 o 
   3   0  14        6.26       11.30      6.91 o 
   4   0  14      305.16      283.38     20.06 o 
   5   0  14      267.65      250.52     20.68 o 
   6   0  14       47.47       42.16     12.70 o 
   7   0  14      103.17      128.91     19.64 o 
   8   0  14        0.21       16.10     15.03 o 
   9   0  14       55.71       57.25     29.36 o 
 -10   1  14       13.64       22.02     26.43 o 
  -9   1  14      523.75      484.46     52.85 o 
  -8   1  14      843.44      883.78     63.13 o 
  -7   1  14       14.44      -16.15     16.15 o 
  -6   1  14       59.22       17.62     23.49 o 
  -5   1  14       88.22       96.89     26.43 o 
  -4   1  14      992.21      895.52     51.38 o 
  -3   1  14      126.92      129.19     23.49 o 
  -2   1  14      177.26      176.17     23.49 o 
  -1   1  14      565.09      518.23     33.77 o 
   0   1  14      107.52      129.19     19.08 o 
   1   1  14      274.84      311.22     18.14 o 
   2   1  14      517.73      479.85     21.26 o 
   3   1  14      996.38     1042.62     38.90 o 
   4   1  14      461.99      509.42     35.23 o 
   5   1  14       62.14       45.51     16.15 o 
   6   1  14       14.26       19.08     23.49 o 
   7   1  14        8.60        3.52     10.43 o 
   8   1  14      176.35      196.56     19.69 o 
 -10   2  14      234.44      274.53     46.98 o 
  -9   2  14      244.21      281.87     44.04 o 
  -8   2  14        1.55      -20.55     20.55 o 
  -7   2  14       41.17       35.23     24.96 o 
  -6   2  14       13.83       22.02     20.55 o 
  -5   2  14      266.19      253.80     15.47 o 
  -4   2  14      601.06      581.82     21.53 o 
  -3   2  14      635.25      603.38     39.64 o 
  -2   2  14      722.58      695.87     41.11 o 
  -1   2  14       18.31       33.77     14.68 o 
   0   2  14      735.13      756.46     36.70 o 
   1   2  14      298.82      306.77     18.14 o 
   2   2  14      676.42      637.71     24.66 o 
   3   2  14     1117.31     1130.80     33.15 o 
   4   2  14        3.55       -1.47     13.21 o 
   5   2  14       10.75        6.39     16.88 o 
   6   2  14       27.59       46.11     13.99 o 
   7   2  14      320.36      347.72     43.31 o 
   8   2  14       27.58       19.98     12.66 o 
 -10   3  14      113.18       86.62     36.70 o 
  -9   3  14       23.05      -10.28     24.96 o 
  -8   3  14        4.82       13.21     23.49 o 
  -7   3  14      113.35      142.40     33.77 o 
  -6   3  14      217.74      199.18     17.56 o 
  -5   3  14      516.54      530.78     46.24 o 
  -4   3  14      182.02      177.59     15.11 o 
  -3   3  14       48.46       57.25     20.55 o 
  -2   3  14      122.49      130.66     23.49 o 
  -1   3  14      690.08      652.33     56.52 o 
   0   3  14        9.07       16.41      8.78 o 
   1   3  14      533.78      505.98     23.20 o 
   2   3  14      232.05      256.31     16.84 o 
   3   3  14      183.26      183.51     27.89 o 
   4   3  14      205.47      204.24     30.83 o 
   5   3  14      121.82      143.32     19.72 o 
   6   3  14      196.42      194.45     23.34 o 
   7   3  14      132.21      129.67     20.68 o 
   8   3  14       14.52       -0.73     14.53 o 
 -10   4  14        8.77       17.62     29.36 o 
  -9   4  14       54.85       30.83     32.30 o 
  -8   4  14       42.11       29.36     29.36 o 
  -7   4  14       51.17       69.00     27.89 o 
  -6   4  14       74.46       68.73     13.78 o 
  -5   4  14        7.56        4.60     10.36 o 
  -4   4  14      318.06      327.04     33.77 o 
  -3   4  14      653.78      706.14     45.51 o 
  -2   4  14     3205.75     3116.04     64.26 o 
  -1   4  14      883.11      928.63     32.69 o 
   0   4  14      293.08      306.09     19.64 o 
   1   4  14       38.11       24.30     13.95 o 
   2   4  14      476.82      456.57     38.17 o 
   3   4  14      591.04      622.46     45.51 o 
   4   4  14     1305.49     1272.24     45.68 o 
   5   4  14      423.86      451.19     38.17 o 
   6   4  14       19.22        8.07     12.46 o 
   7   4  14        2.03        0.63     14.42 o 
 -10   5  14       31.32       46.98     36.70 o 
  -9   5  14       65.57       92.49     38.17 o 
  -8   5  14      202.79      167.36     39.64 o 
  -7   5  14       22.37       11.63     12.45 o 
  -6   5  14      127.33      125.82     18.19 o 
  -5   5  14      116.86      119.21     16.84 o 
  -4   5  14      744.82      647.87     23.22 o 
  -3   5  14     1767.63     1722.27     47.02 o 
  -2   5  14     3597.26     3480.15     70.50 o 
  -1   5  14        2.33       13.21     10.57 o 
   0   5  14      908.89     1132.59     36.75 o 
   1   5  14      157.58      140.94     24.96 o 
   2   5  14      135.92      154.15     26.43 o 
   3   5  14       94.75      119.87     18.14 o 
   4   5  14       33.84       31.19     35.97 o 
   5   5  14        1.40        3.05     15.41 o 
   6   5  14      100.89       68.15     19.64 o 
   7   5  14      109.71      118.22     49.18 o 
  -9   6  14       12.74       16.15     29.36 o 
  -8   6  14       26.23       54.32     33.77 o 
  -7   6  14      275.59      267.68     25.40 o 
  -6   6  14      493.43      582.57     28.66 o 
  -5   6  14      427.97      434.01     21.40 o 
  -4   6  14      977.18      781.89     48.65 o 
  -3   6  14      213.39      230.73     20.45 o 
  -2   6  14      191.55      194.26     19.64 o 
  -1   6  14       61.67       57.31     14.42 o 
   0   6  14      624.34      681.19     44.04 o 
   1   6  14      193.40      183.51     27.89 o 
   2   6  14       18.37       32.30     17.62 o 
   3   6  14       48.01       32.30     13.76 o 
   4   6  14      124.72      127.52     22.76 o 
   5   6  14      383.78      375.83     32.18 o 
   6   6  14       83.58       57.37     27.16 o 
  -8   7  14      306.01      226.08     46.98 o 
  -7   7  14      210.84      249.67     27.12 o 
  -6   7  14       50.29       38.00     16.23 o 
  -5   7  14       33.77       28.63     11.15 o 
  -4   7  14      108.73      103.92     13.96 o 
  -3   7  14        5.21       16.15     11.11 o 
  -2   7  14      176.63      218.22     24.96 o 
  -1   7  14      595.05      579.89     42.57 o 
   0   7  14      136.97       79.28     22.02 o 
   1   7  14       11.33        4.40     16.15 o 
   2   7  14        9.03        7.34     17.62 o 
   3   7  14      186.59      190.40     24.38 o 
   4   7  14      321.67      335.00     41.84 o 
   5   7  14      133.30      151.16     34.50 o 
  -7   8  14        9.76        9.07     16.84 o 
  -6   8  14        0.03       -0.90     15.47 o 
  -5   8  14       91.11       82.80     20.45 o 
  -4   8  14      201.79      239.94     25.07 o 
  -3   8  14      212.05      245.63     22.93 o 
  -2   8  14      149.25      162.96     26.43 o 
  -1   8  14       28.47       30.83     17.62 o 
   0   8  14       49.86       79.28     22.02 o 
   1   8  14      527.16      443.36     41.11 o 
   2   8  14      277.26      231.96     35.23 o 
   3   8  14      137.25      162.13     24.38 o 
   4   8  14       48.32       34.03     16.92 o 
  -6   9  14      195.83      211.63     34.50 o 
  -5   9  14      192.11      216.99     28.42 o 
  -4   9  14       44.58       29.36     26.43 o 
  -2   9  14       25.38        7.34     16.15 o 
  -1   9  14      168.31      151.21     29.36 o 
   0   9  14      423.33      443.36     42.57 o 
   1   9  14      173.93      229.02     35.23 o 
   2   9  14       47.79       42.57     23.49 o 
  -1  10  14      440.86      527.04     46.98 o 
   0 -10  15       26.75        8.81     22.02 o 
   1 -10  15       26.83       36.70     24.96 o 
   2 -10  15       44.64       70.47     27.89 o 
  -4  -9  15        1.29       10.28     16.61 o 
  -3  -9  15       20.69       28.21     16.51 o 
  -2  -9  15       48.27       64.60     24.96 o 
   0  -9  15       18.91       19.08     19.08 o 
   1  -9  15       39.32       77.81     24.96 o 
   2  -9  15       67.77        5.87     19.08 o 
   3  -9  15       25.59        4.40     19.08 o 
   4  -9  15       64.74       45.51     24.96 o 
  -6  -8  15        4.57        5.87     24.96 o 
  -5  -8  15        1.07        6.61     15.57 o 
  -4  -8  15       34.84       31.49     23.49 o 
  -3  -8  15      102.53       95.42     29.36 o 
  -2  -8  15       28.75       11.74     20.55 o 
  -1  -8  15        1.06        5.94     11.90 o 
   0  -8  15       53.43       67.53     20.55 o 
   1  -8  15       91.76       82.21     23.49 o 
   2  -8  15      169.36      158.55     29.36 o 
   3  -8  15       87.68       91.02     26.43 o 
   4  -8  15       59.20       49.91     23.49 o 
   5  -8  15        5.71      -13.21     16.15 o 
   6  -8  15       79.33      107.17     30.83 o 
  -7  -7  15        4.13       11.74     24.96 o 
  -6  -7  15       38.99       38.12     16.07 o 
  -5  -7  15       56.18       51.38     24.96 o 
  -4  -7  15       12.29       20.55     19.08 o 
  -3  -7  15        7.36       -8.81     16.15 o 
  -2  -7  15       88.73       73.40     24.96 o 
  -1  -7  15      259.51      187.30     20.37 o 
   0  -7  15      216.92      203.86     27.16 o 
   1  -7  15      226.61      253.98     29.36 o 
   2  -7  15      241.09      262.79     30.83 o 
   3  -7  15       61.10       46.98     19.08 o 
   4  -7  15       14.97       -2.94     16.15 o 
   5  -7  15        5.11      -10.28     14.68 o 
   6  -7  15        0.65       -7.34     17.62 o 
   7  -7  15       72.00       54.32     26.43 o 
  -8  -6  15       22.61       58.72     27.89 o 
  -7  -6  15       32.89       49.91     24.96 o 
  -6  -6  15       36.43       54.32     24.96 o 
  -5  -6  15        3.60        4.40     17.62 o 
  -4  -6  15       15.28       10.28     19.08 o 
  -3  -6  15        6.45       -5.87     16.15 o 
  -2  -6  15       90.88       87.14     18.35 o 
  -1  -6  15      708.30      684.12     30.64 o 
   0  -6  15      285.73      287.08     29.36 o 
   1  -6  15       61.04       41.75     12.70 o 
   2  -6  15       11.42       16.15     14.68 o 
   3  -6  15       38.61       55.79     19.08 o 
   4  -6  15       94.46      115.98     26.43 o 
   5  -6  15      144.20      110.11     26.43 o 
   6  -6  15      106.49      155.62     32.30 o 
   7  -6  15        0.16       22.02     19.08 o 
  -9  -5  15       44.34       83.68     32.30 o 
  -8  -5  15       82.19       92.49     27.89 o 
  -7  -5  15       84.91       91.02     26.43 o 
  -6  -5  15        5.89       -1.47     17.62 o 
  -5  -5  15        4.46      -10.28     16.15 o 
  -4  -5  15        0.84       -4.40     14.68 o 
  -3  -5  15       66.08       58.72     22.02 o 
  -2  -5  15     1422.83     1418.35     59.46 o 
  -1  -5  15      901.22      863.34     30.64 o 
   0  -5  15        0.02        0.09      7.73 o 
   1  -5  15        2.82        7.91     13.95 o 
   2  -5  15      182.73      182.04     23.49 o 
   3  -5  15      260.20      249.57     27.89 o 
   4  -5  15       45.93       35.23     17.62 o 
   5  -5  15       29.41       29.36     17.62 o 
   6  -5  15        8.84        4.40     17.62 o 
   7  -5  15        7.27       11.74     17.62 o 
   8  -5  15       48.39       86.62     27.89 o 
  -9  -4  15       16.59       24.96     24.96 o 
  -8  -4  15       24.77       42.57     23.49 o 
  -7  -4  15       18.79       13.21     19.08 o 
  -6  -4  15        3.70      -14.68     14.68 o 
  -5  -4  15       25.02       14.68     17.62 o 
  -4  -4  15       83.85       93.96     23.49 o 
  -3  -4  15      222.41      190.85     29.36 o 
  -2  -4  15        1.57        1.89      6.42 o 
  -1  -4  15      191.66      186.52     16.15 o 
   0  -4  15       79.31       78.40     12.22 o 
   1  -4  15      374.00      352.83     20.64 o 
   2  -4  15      120.86      121.19     33.77 o 
   3  -4  15       20.59       21.42      8.78 o 
   4  -4  15        8.97       -4.95      8.11 o 
   5  -4  15      129.08      102.77     24.96 o 
   6  -4  15      233.96      249.57     33.77 o 
   7  -4  15      137.11      132.13     29.36 o 
   8  -4  15        1.24        4.40     19.08 o 
 -10  -3  15        0.30       30.83     26.43 o 
  -9  -3  15        8.32        8.81     22.02 o 
  -8  -3  15        5.94       44.04     24.96 o 
  -7  -3  15      212.81      227.55     36.70 o 
  -6  -3  15      372.90      391.98     41.11 o 
  -5  -3  15       98.85      130.66     27.89 o 
  -4  -3  15       80.08       60.19     20.55 o 
  -3  -3  15       43.52       48.45     19.08 o 
  -2  -3  15      649.14      634.33     27.16 o 
  -1  -3  15      368.05      382.47     42.57 o 
   0  -3  15      522.62      435.51     45.51 o 
   1  -3  15       90.52       93.65     12.22 o 
   2  -3  15      134.67      151.95     15.47 o 
   3  -3  15       13.03        9.30      7.73 o 
   4  -3  15        7.27        7.34     11.74 o 
   5  -3  15      691.18      742.03     40.37 o 
   6  -3  15      326.40      352.34     38.17 o 
   7  -3  15        0.88        5.87     16.15 o 
   8  -3  15       88.28       63.13     26.43 o 
 -10  -2  15        0.24        0.00     22.02 o 
  -9  -2  15       23.92       49.91     26.43 o 
  -8  -2  15      102.00      146.81     33.77 o 
  -7  -2  15      158.95      243.70     36.70 o 
  -6  -2  15       43.91       30.83     22.02 o 
  -5  -2  15        6.68        0.00     16.15 o 
  -4  -2  15      260.90      286.27     33.77 o 
  -3  -2  15      233.03      193.79     27.89 o 
  -2  -2  15      124.24      107.17     22.02 o 
  -1  -2  15      105.34       94.56      9.19 o 
   0  -2  15        0.29       -0.23     11.74 o 
   1  -2  15      361.14      356.09     19.00 o 
   2  -2  15       75.89       70.47     11.95 o 
   3  -2  15      986.89      961.25     26.39 o 
   4  -2  15      807.01      813.68     29.89 o 
   5  -2  15      183.97      209.23     18.34 o 
   6  -2  15       25.78       17.20     10.86 o 
   7  -2  15       20.08        7.34     16.15 o 
   8  -2  15       68.78       77.81     26.43 o 
 -10  -1  15       35.86       17.62     23.49 o 
  -9  -1  15        0.59      -10.28     20.55 o 
  -8  -1  15        4.49       29.36     23.49 o 
  -7  -1  15       10.21       -1.47     17.62 o 
  -6  -1  15       54.62       82.21     26.43 o 
  -5  -1  15      713.61      701.74     48.45 o 
  -4  -1  15      315.05      296.55     35.23 o 
  -3  -1  15      141.52      180.57     27.89 o 
  -2  -1  15      659.33      889.65     48.45 o 
  -1  -1  15        2.05        1.60      4.12 o 
   0  -1  15      455.11      469.60     19.28 o 
   1  -1  15      796.43      775.26     55.79 o 
   2  -1  15     1318.90     1392.14     31.08 o 
   3  -1  15     1124.35     1129.81     28.72 o 
   4  -1  15      376.47      380.83     28.63 o 
   5  -1  15        8.13        4.66     11.01 o 
   6  -1  15       74.39       70.47     14.09 o 
   7  -1  15      219.64      212.76     22.16 o 
   8  -1  15      110.30      111.57     29.36 o 
 -10   0  15      120.28      158.55     38.17 o 
  -9   0  15       34.90       13.21     24.96 o 
  -8   0  15       50.47       46.98     27.89 o 
  -7   0  15       38.19       76.34     26.43 o 
  -6   0  15       30.72       16.15     20.55 o 
  -5   0  15      913.55      896.99     55.79 o 
  -4   0  15      669.96      581.36     42.57 o 
  -3   0  15       42.50       -2.94     13.21 o 
  -2   0  15        6.27       16.15     14.68 o 
  -1   0  15      346.49      358.25     15.30 o 
   0   0  15     1669.60     1724.06     38.43 o 
   1   0  15      652.40      655.06     20.20 o 
   2   0  15       12.27        3.54      6.46 o 
   3   0  15        1.99       -2.37      6.84 o 
   4   0  15      216.07      183.19     17.56 o 
   5   0  15      134.78      137.00     22.76 o 
   6   0  15       11.15       -5.80      9.82 o 
   7   0  15       98.54      128.96     64.60 o 
   8   0  15        0.48      -10.28     17.62 o 
 -10   1  15        2.23       14.68     26.43 o 
  -9   1  15      411.49      399.32     49.91 o 
  -8   1  15      214.62      215.81     38.17 o 
  -7   1  15        5.82        1.47     22.02 o 
  -6   1  15      154.12      124.79     30.83 o 
  -5   1  15        7.83        1.47     16.15 o 
  -4   1  15      189.41      218.74     30.83 o 
  -3   1  15      142.28      179.10     26.43 o 
  -2   1  15      238.41      243.70     27.89 o 
  -1   1  15      288.84      243.70     26.43 o 
   0   1  15        0.92       10.28     11.74 o 
   1   1  15      208.52      214.03     16.61 o 
   2   1  15      545.31      514.68     24.96 o 
   3   1  15      592.24      556.40     24.85 o 
   4   1  15       94.13       76.34     19.08 o 
   5   1  15       62.11       95.42     22.02 o 
   6   1  15       46.73       38.38     14.09 o 
   7   1  15       19.62        7.99     13.76 o 
   8   1  15      151.10      136.71     22.77 o 
 -10   2  15      166.07      136.53     39.64 o 
  -9   2  15      105.91      107.17     32.30 o 
  -8   2  15        0.82      -20.55     20.55 o 
  -7   2  15       26.12       26.43     23.49 o 
  -6   2  15        2.13        4.40     22.02 o 
  -5   2  15       54.15       45.51     24.96 o 
  -4   2  15      716.06      723.76     48.45 o 
  -3   2  15      537.84      559.34     41.11 o 
  -2   2  15      382.11      391.98     33.77 o 
  -1   2  15        7.26       10.28     14.68 o 
   0   2  15      694.76      665.63     36.70 o 
   1   2  15      257.26      265.24     18.14 o 
   2   2  15      749.69      728.00     27.38 o 
   3   2  15      580.42      552.96     23.98 o 
   4   2  15      166.35      148.28     26.43 o 
   5   2  15        8.91       22.02     16.15 o 
   6   2  15       71.70       66.06     22.02 o 
   7   2  15      187.88      227.12     35.23 o 
   8   2  15      395.93      448.43     51.71 o 
 -10   3  15       82.91      158.55     42.57 o 
  -9   3  15       23.85        1.47     26.43 o 
  -8   3  15       11.96       45.51     27.89 o 
  -7   3  15      100.64      126.25     30.83 o 
  -6   3  15      184.92      179.10     33.77 o 
  -5   3  15      589.70      591.77     25.11 o 
  -4   3  15      296.84      328.85     36.70 o 
  -3   3  15       86.99       96.89     24.96 o 
  -2   3  15        8.66       16.15     17.62 o 
  -1   3  15      464.08      494.52     24.38 o 
   0   3  15       16.15        6.85      9.17 o 
   1   3  15      298.19      340.88     20.06 o 
   2   3  15       32.94       39.43     10.57 o 
   3   3  15       73.22       52.85     19.08 o 
   4   3  15      120.65      151.21     27.89 o 
   5   3  15      269.02      257.59     24.38 o 
   6   3  15      106.30      143.14     21.80 o 
   7   3  15       99.81       85.30     19.72 o 
   8   3  15       38.64       41.37     35.23 o 
 -10   4  15        4.86       38.17     30.83 o 
  -9   4  15       63.47       76.34     35.23 o 
  -8   4  15       47.40       79.28     33.77 o 
  -7   4  15       90.31      110.11     32.30 o 
  -6   4  15      134.38      145.34     32.30 o 
  -5   4  15        0.26        2.45      9.19 o 
  -4   4  15      283.03      340.10     20.89 o 
  -3   4  15      584.69      588.29     37.44 o 
  -2   4  15     1415.87     1347.04     41.37 o 
  -1   4  15      870.50      871.89     33.03 o 
   0   4  15     4710.59     5369.18     90.24 o 
   1   4  15        6.51        7.34      9.34 o 
   2   4  15      211.01      259.85     32.30 o 
   3   4  15      546.38      593.10     45.51 o 
   4   4  15      886.09      825.88     39.64 o 
   5   4  15      264.54      267.09     45.51 o 
   6   4  15       46.88       36.80     16.07 o 
   7   4  15        0.34       -9.54     14.53 o 
  -9   5  15       55.81       58.72     33.77 o 
  -8   5  15      167.11      154.15     39.64 o 
  -7   5  15       17.98      -20.55     23.49 o 
  -6   5  15      152.17      153.46     26.43 o 
  -5   5  15      110.29      146.95     17.10 o 
  -4   5  15      807.37      673.28     24.26 o 
  -3   5  15     1201.12     1150.45     39.47 o 
  -2   5  15     1317.79     1388.12     43.00 o 
  -1   5  15       13.63       26.67     12.33 o 
   0   5  15        8.40       12.44     14.68 o 
   1   5  15       63.70       45.51     19.08 o 
   2   5  15      147.48      189.38     30.83 o 
   3   5  15      183.20      201.13     32.30 o 
   4   5  15       44.70       64.08     16.61 o 
   5   5  15        1.13       11.74     14.68 o 
   6   5  15      105.17       46.77     51.38 o 
  -9   6  15        1.93      -19.08     24.96 o 
  -8   6  15       73.32       27.89     29.36 o 
  -7   6  15      265.19      229.02     42.57 o 
  -6   6  15      420.94      400.12     21.78 o 
  -5   6  15      479.90      471.87     22.72 o 
  -4   6  15       38.41       55.21     11.15 o 
  -3   6  15       34.72       38.28     13.38 o 
  -2   6  15       97.65      109.51     16.92 o 
  -1   6  15       74.55       81.96     15.57 o 
   0   6  15      631.50      675.31     45.51 o 
   1   6  15      231.81      239.30     32.30 o 
   2   6  15       95.62      110.11     24.96 o 
   3   6  15       11.95       13.21     17.62 o 
   4   6  15      109.89      128.89     22.30 o 
   5   6  15      227.78      205.56     26.93 o 
   6   6  15       45.37       28.35     18.14 o 
  -8   7  15      171.94      278.93     49.91 o 
  -7   7  15      221.46      217.27     44.04 o 
  -6   7  15      130.27      151.98     24.96 o 
  -5   7  15       30.59       25.54     15.71 o 
  -4   7  15      101.22       84.85     16.55 o 
  -3   7  15        5.22       -5.30     11.11 o 
  -2   7  15      330.97      338.81     62.39 o 
  -1   7  15      388.41      389.04     36.70 o 
   0   7  15      109.28      124.79     26.43 o 
   1   7  15        8.95       10.28     17.62 o 
   2   7  15       37.82       70.47     24.96 o 
   3   7  15      107.36       98.36     27.89 o 
   4   7  15      186.20      203.75     34.50 o 
   5   7  15      131.31      110.88     22.30 o 
  -7   8  15       11.00       -2.94     29.36 o 
  -6   8  15        1.91        4.31     15.47 o 
  -5   8  15       90.53      108.13     25.69 o 
  -4   8  15      147.49      147.10     20.07 o 
  -3   8  15      253.00      268.01     23.98 o 
  -2   8  15       96.31      121.85     24.96 o 
  -1   8  15       55.52       35.23     19.08 o 
   0   8  15       43.34       71.94     23.49 o 
   1   8  15      473.75      443.36     44.04 o 
   2   8  15      196.24      243.70     36.70 o 
   3   8  15      124.72      168.83     35.23 o 
  -5   9  15      144.21      134.58     24.34 o 
  -4   9  15       37.03       29.36     27.89 o 
  -3   9  15        1.18       -8.81     16.15 o 
  -2   9  15       38.72       24.96     20.55 o 
  -1   9  15      156.58      146.81     29.36 o 
   0   9  15      331.48      283.34     36.70 o 
   1   9  15      138.67       95.42     27.89 o 
   2   9  15       42.39       35.23     23.49 o 
   1 -10  16       15.93       44.04     26.43 o 
  -4  -9  16        0.79       -3.93     15.87 o 
  -3  -9  16       29.58       30.47     17.10 o 
  -2  -9  16       44.66      107.17     29.36 o 
   0  -9  16       48.38       74.87     23.49 o 
   1  -9  16       58.16       44.04     23.49 o 
   2  -9  16        0.05      -14.68     19.08 o 
   3  -9  16       15.57       -8.81     20.55 o 
   4  -9  16       69.35       63.13     26.43 o 
  -6  -8  16        2.10       14.68     24.96 o 
  -5  -8  16        3.61       -4.71     15.03 o 
  -4  -8  16       39.47       22.02     23.49 o 
  -3  -8  16       90.10       55.79     26.43 o 
  -2  -8  16      133.73       93.96     29.36 o 
  -1  -8  16        0.52      -13.21     19.08 o 
   0  -8  16       75.03       67.53     23.49 o 
   1  -8  16       41.26       55.79     20.55 o 
   2  -8  16       75.61       66.06     23.49 o 
   3  -8  16       55.85       42.57     23.49 o 
   4  -8  16       33.68       20.55     19.08 o 
   5  -8  16       23.92        4.40     19.08 o 
  -7  -7  16        2.28       -1.47     23.49 o 
  -6  -7  16       52.87       20.55     24.96 o 
  -5  -7  16       62.52       71.94     26.43 o 
  -4  -7  16        2.52       23.49     22.02 o 
  -3  -7  16        4.30        4.40     17.62 o 
  -2  -7  16       18.56        8.81     20.55 o 
  -1  -7  16      233.24      231.96     36.70 o 
   0  -7  16      198.85      174.42     20.81 o 
   1  -7  16       25.17       41.11     17.62 o 
   2  -7  16      113.55      123.32     24.96 o 
   3  -7  16       45.19        5.87     17.62 o 
   4  -7  16       26.24       39.64     20.55 o 
   5  -7  16        6.89        7.34     17.62 o 
   6  -7  16        1.16        4.40     19.08 o 
  -8  -6  16       10.06       22.02     26.43 o 
  -7  -6  16       15.74       29.36     24.96 o 
  -6  -6  16        9.75       38.17     23.49 o 
  -5  -6  16       17.77       -4.40     17.62 o 
  -4  -6  16        4.86        8.81     19.08 o 
  -3  -6  16       54.75       44.04     23.49 o 
  -2  -6  16      143.49      105.70     27.89 o 
  -1  -6  16      598.48      649.87     41.11 o 
   0  -6  16      219.78      212.37     19.54 o 
   1  -6  16       17.04        7.41     10.00 o 
   2  -6  16       15.88       17.62     14.68 o 
   3  -6  16       34.57       49.91     19.08 o 
   4  -6  16      125.44      126.25     26.43 o 
   5  -6  16      213.92      165.89     30.83 o 
   6  -6  16      110.55      107.17     29.36 o 
   7  -6  16        1.19      -13.21     19.08 o 
  -8  -5  16       52.06       74.87     27.89 o 
  -7  -5  16       75.20       58.72     24.96 o 
  -6  -5  16       33.81       58.72     23.49 o 
  -5  -5  16       24.57       24.96     20.55 o 
  -4  -5  16       47.36       41.11     20.55 o 
  -3  -5  16      155.00      130.66     27.89 o 
  -2  -5  16     1690.04     1472.48     71.94 o 
  -1  -5  16      825.08      769.52     29.87 o 
   0  -5  16        7.72        2.61      8.67 o 
   1  -5  16        1.17       -0.98      8.67 o 
   2  -5  16      147.96      140.94     22.02 o 
   3  -5  16      208.80      180.57     24.96 o 
   4  -5  16       15.19       27.89     17.62 o 
   5  -5  16       13.17       23.49     17.62 o 
   6  -5  16       64.91       36.70     22.02 o 
   7  -5  16        0.59        4.40     20.55 o 
  -9  -4  16       24.78       32.30     24.96 o 
  -8  -4  16       24.28       27.89     23.49 o 
  -7  -4  16       25.60       32.30     22.02 o 
  -6  -4  16       25.68       54.32     23.49 o 
  -5  -4  16       68.91       61.66     22.02 o 
  -4  -4  16       78.25       91.02     24.96 o 
  -3  -4  16      231.39      236.36     32.30 o 
  -2  -4  16       14.48       13.21     16.15 o 
  -1  -4  16      253.76      250.21     17.62 o 
   0  -4  16       64.48       79.48     17.62 o 
   1  -4  16      344.10      346.93     21.73 o 
   2  -4  16       69.84       87.64     14.39 o 
   3  -4  16       64.54       47.29     15.41 o 
   4  -4  16      340.12      328.85     32.30 o 
   5  -4  16       17.61       29.36     17.62 o 
   6  -4  16      718.91      731.10     51.38 o 
   7  -4  16       87.64       57.25     23.49 o 
   8  -4  16        1.95        4.40     17.62 o 
  -9  -3  16       18.94        4.40     23.49 o 
  -8  -3  16        4.93       29.36     23.49 o 
  -7  -3  16      155.72      142.40     32.30 o 
  -6  -3  16      287.39      290.68     38.17 o 
  -5  -3  16       35.72       14.68     19.08 o 
  -4  -3  16       84.76       80.74     23.49 o 
  -3  -3  16       10.92       17.62     16.15 o 
  -2  -3  16      359.29      340.59     35.23 o 
  -1  -3  16      299.40      292.38     15.62 o 
   0  -3  16      473.70      430.02     20.00 o 
   1  -3  16      112.06       89.28     12.22 o 
   2  -3  16      633.81      708.77     28.92 o 
   3  -3  16       14.02       16.06     13.95 o 
   4  -3  16      594.77      564.08     25.04 o 
   5  -3  16      326.24      360.87     44.04 o 
   6  -3  16      178.07      189.38     30.83 o 
   7  -3  16        1.46       -1.47     17.62 o 
   8  -3  16       28.93       -2.94     19.08 o 
 -10  -2  16        0.10      -19.08     20.55 o 
  -9  -2  16        8.26       -5.87     23.49 o 
  -8  -2  16       67.14       98.36     32.30 o 
  -7  -2  16      138.07      126.25     32.30 o 
  -6  -2  16       12.23       11.74     20.55 o 
  -5  -2  16       34.74       33.77     22.02 o 
  -4  -2  16      226.15      300.96     35.23 o 
  -3  -2  16      333.35      302.42     33.77 o 
  -2  -2  16       12.35       -1.47     13.21 o 
  -1  -2  16       49.19       39.00     20.55 o 
   0  -2  16      130.02      123.84     27.89 o 
   1  -2  16      348.43      338.95     20.55 o 
   2  -2  16      328.24      335.28     23.05 o 
   3  -2  16      841.93      835.82     25.08 o 
   4  -2  16      585.04      609.69     31.56 o 
   5  -2  16       68.90       58.10     13.21 o 
   6  -2  16        2.63        3.52     10.23 o 
   7  -2  16        9.47       22.02     20.55 o 
   8  -2  16       63.23       30.83     23.49 o 
 -10  -1  16       36.87      -13.21     24.96 o 
  -9  -1  16       16.61       24.96     24.96 o 
  -8  -1  16        3.12      -16.15     16.15 o 
  -7  -1  16       60.18       70.47     26.43 o 
  -6  -1  16      305.92      281.87     38.17 o 
  -5  -1  16      860.81      866.16     57.25 o 
  -4  -1  16      966.38     1071.69     60.19 o 
  -3  -1  16       13.88       10.28     17.62 o 
  -2  -1  16        0.55        8.81     13.21 o 
  -1  -1  16        0.57       -0.88     10.28 o 
   0  -1  16      312.35      322.17     17.10 o 
   1  -1  16     1302.05     1347.25     62.39 o 
   2  -1  16      959.45     1011.23     26.60 o 
   3  -1  16     1088.81     1105.99     29.57 o 
   4  -1  16      233.58      227.52     19.18 o 
   5  -1  16      103.95      104.23     15.87 o 
   6  -1  16      136.06      125.82     17.56 o 
   7  -1  16      190.97      211.92     35.23 o 
   8  -1  16      105.66      135.06     33.77 o 
 -10   0  16      138.41      113.04     35.23 o 
  -9   0  16       84.02       89.55     30.83 o 
  -8   0  16      704.90      544.66     54.32 o 
  -7   0  16       19.31       36.70     24.96 o 
  -6   0  16       87.93       96.89     27.89 o 
  -5   0  16      867.84      861.76     55.79 o 
  -4   0  16       99.06      107.17     24.96 o 
  -3   0  16        7.72       -1.47     16.15 o 
  -2   0  16        3.75       -7.34     13.21 o 
  -1   0  16      609.54      628.99     20.21 o 
   0   0  16     2152.58     2349.57    124.05 o 
   1   0  16      672.80      719.47     22.00 o 
   2   0  16      145.12      177.78     19.69 o 
   3   0  16        1.97       13.46      9.40 o 
   4   0  16      287.41      302.17     21.73 o 
   5   0  16       58.92       66.24     14.81 o 
   6   0  16        2.27       16.91     12.70 o 
   7   0  16       89.42      122.98     20.45 o 
   8   0  16        1.29        6.13     14.81 o 
 -10   1  16      145.67      164.42     38.17 o 
  -9   1  16      218.48      246.64     44.04 o 
  -8   1  16       87.23       86.62     30.83 o 
  -7   1  16       37.42       24.96     24.96 o 
  -6   1  16      246.36      239.30     35.23 o 
  -5   1  16       25.23       24.96     22.02 o 
  -4   1  16       83.27      114.51     26.43 o 
  -3   1  16      224.91      223.15     29.36 o 
  -2   1  16      302.87      268.66     30.83 o 
  -1   1  16      163.64      170.30     23.49 o 
   0   1  16        3.13       20.55     13.21 o 
   1   1  16       96.14       88.15     12.94 o 
   2   1  16      356.17      345.51     21.26 o 
   3   1  16      560.94      552.16     25.29 o 
   4   1  16        5.18        5.87     14.68 o 
   5   1  16       14.56       20.55     13.38 o 
   6   1  16       58.18       40.40     35.97 o 
   7   1  16       22.60       46.98     24.22 o 
   8   1  16       85.14       65.83     19.40 o 
 -10   2  16       94.69      113.04     38.17 o 
  -9   2  16       44.16       48.45     30.83 o 
  -8   2  16        4.99       22.02     24.96 o 
  -7   2  16       11.15       -7.34     19.08 o 
  -6   2  16        1.69       -5.87     22.02 o 
  -5   2  16       22.92       13.21     19.08 o 
  -4   2  16      527.91      587.23     45.51 o 
  -3   2  16      347.14      328.85     35.23 o 
  -2   2  16      153.70      192.32     26.43 o 
  -1   2  16       17.65      -11.74     13.21 o 
   0   2  16      596.21      591.41     26.46 o 
   1   2  16      466.09      432.92     22.77 o 
   2   2  16      797.98      772.30     32.30 o 
   3   2  16      344.82      349.71     21.50 o 
   4   2  16      902.27      753.12     46.98 o 
   5   2  16        2.12      -13.21     13.21 o 
   6   2  16      101.08       35.23     20.55 o 
   7   2  16      162.31      184.90     25.29 o 
   8   2  16      294.41      355.16     32.59 o 
 -10   3  16       62.59       52.85     33.77 o 
  -9   3  16       25.55       10.28     23.49 o 
  -8   3  16       13.20       -1.47     24.96 o 
  -7   3  16       74.38      107.17     32.30 o 
  -6   3  16      140.77      124.79     30.83 o 
  -5   3  16      430.40      488.87     45.51 o 
  -4   3  16      277.57      331.78     36.70 o 
  -3   3  16      118.61      167.36     27.89 o 
  -2   3  16       74.52       66.06     22.02 o 
  -1   3  16      521.86      474.32     29.36 o 
   0   3  16       76.27       83.43     22.76 o 
   1   3  16      114.94      104.84     14.42 o 
   2   3  16     3727.93     3592.30     68.97 o 
   3   3  16       81.48       88.08     22.02 o 
   4   3  16      745.79      713.48     48.45 o 
   5   3  16      368.57      359.68     39.64 o 
   6   3  16       63.30       54.32     23.49 o 
   7   3  16      116.74       85.83     20.22 o 
 -10   4  16        1.47       16.15     30.83 o 
  -9   4  16       66.20       88.08     35.23 o 
  -8   4  16       83.86      146.81     36.70 o 
  -7   4  16      129.77      135.06     33.77 o 
  -6   4  16      174.59      164.42     33.77 o 
  -5   4  16       19.55       19.08     20.55 o 
  -4   4  16      247.82      193.79     32.30 o 
  -3   4  16      636.44      612.19     29.25 o 
  -2   4  16      176.36      228.58     35.97 o 
  -1   4  16      319.78      331.96     42.57 o 
   0   4  16     2654.95     3078.74     64.26 o 
   1   4  16       41.80       29.15     10.86 o 
   2   4  16        2.31        1.47     11.74 o 
   3   4  16      437.25      509.42     42.57 o 
   4   4  16      861.21      747.25     52.85 o 
   5   4  16      235.71      268.66     36.70 o 
   6   4  16       42.79       51.34     18.14 o 
   7   4  16        0.15      -13.21     13.50 o 
  -9   5  16       68.29       66.06     36.70 o 
  -8   5  16      100.43       51.38     32.30 o 
  -7   5  16       16.34       32.30     29.36 o 
  -6   5  16      117.21       89.55     32.30 o 
  -5   5  16       56.45       75.17     14.66 o 
  -4   5  16      196.36      180.44     20.07 o 
  -3   5  16      306.84      313.76     69.00 o 
  -2   5  16      133.83      159.94     45.51 o 
  -1   5  16       14.70       28.02     12.33 o 
   0   5  16        9.82       12.83     11.74 o 
   1   5  16       51.42       61.66     19.08 o 
   2   5  16      147.38      196.72     30.83 o 
   3   5  16      362.22      414.00     42.57 o 
   4   5  16       47.65       20.55     19.08 o 
   5   5  16        9.36      -11.41     14.68 o 
   6   5  16       78.51       66.74     20.06 o 
  -8   6  16      264.33      345.00     52.85 o 
  -7   6  16      187.24      180.57     41.11 o 
  -6   6  16      319.07      315.51     25.52 o 
  -5   6  16      425.95      462.45     31.83 o 
  -4   6  16       41.19       33.19     19.82 o 
  -3   6  16        1.88        7.52     11.33 o 
  -2   6  16       10.74       16.82     16.88 o 
  -1   6  16      146.67      149.41     21.29 o 
   0   6  16      416.78      450.70     39.64 o 
   1   6  16      294.01      268.66     35.23 o 
   2   6  16      145.38      186.45     32.30 o 
   3   6  16        1.45      -14.68     16.15 o 
   4   6  16      128.83      160.02     32.30 o 
   5   6  16      117.41       83.72     21.11 o 
  -8   7  16       84.82      107.17     41.11 o 
  -7   7  16      232.50      299.49     49.91 o 
  -6   7  16      149.52      165.89     38.17 o 
  -5   7  16       29.66       31.82     11.63 o 
  -4   7  16       72.40       52.61     15.47 o 
  -3   7  16        2.39       -0.51     12.48 o 
  -2   7  16      474.41      573.07     31.65 o 
  -1   7  16      190.01      245.17     32.30 o 
   0   7  16      105.70       66.06     22.02 o 
   1   7  16        0.13        7.34     16.15 o 
   2   7  16       79.67       85.15     24.96 o 
   3   7  16       53.22       36.70     23.49 o 
   4   7  16      114.33      115.98     32.30 o 
  -6   8  16        4.77        7.34     29.36 o 
  -5   8  16       66.64       99.55     24.22 o 
  -4   8  16      110.57      141.17     20.81 o 
  -3   8  16      213.74      200.45     33.77 o 
  -2   8  16      106.91      138.00     27.89 o 
  -1   8  16       74.22       79.28     23.49 o 
   0   8  16       28.37       35.23     20.55 o 
   1   8  16      411.37      321.51     39.64 o 
   2   8  16       91.65       79.28     26.43 o 
   3   8  16       61.37       36.70     24.96 o 
  -5   9  16      119.46      132.13     36.70 o 
  -3   9  16        0.86       13.21     17.62 o 
  -2   9  16       47.22       48.45     22.02 o 
  -1   9  16      118.00       85.15     24.96 o 
   0   9  16      175.86      176.17     32.30 o 
   1   9  16      142.04      136.53     32.30 o 
  -4  -9  17        4.39        0.73     16.51 o 
  -3  -9  17       40.23       48.45     19.72 o 
   1  -9  17       42.69       41.11     22.02 o 
   2  -9  17        9.77       14.68     22.02 o 
   3  -9  17       17.22       39.64     23.49 o 
  -5  -8  17       15.90       13.21     23.49 o 
  -4  -8  17        0.31       19.08     23.49 o 
  -3  -8  17       37.47       19.08     22.02 o 
  -2  -8  17      127.30      135.06     33.77 o 
  -1  -8  17        4.68        4.40     20.55 o 
   1  -8  17       19.60       52.85     22.02 o 
   2  -8  17       22.16       16.15     19.08 o 
   3  -8  17       58.85       36.70     22.02 o 
   4  -8  17       19.52       -4.40     19.08 o 
   5  -8  17       20.07       10.28     20.55 o 
  -6  -7  17       12.82       30.83     23.49 o 
  -5  -7  17       49.78       42.57     23.49 o 
  -4  -7  17       13.11       23.49     22.02 o 
  -3  -7  17        0.24        2.94     19.08 o 
  -2  -7  17        6.04       29.36     23.49 o 
  -1  -7  17       65.68       67.53     27.89 o 
   0  -7  17       39.38       38.80     14.09 o 
   1  -7  17        1.56        1.47     14.68 o 
   2  -7  17       54.23       42.57     19.08 o 
   3  -7  17       36.61       52.85     20.55 o 
   4  -7  17       23.87        5.87     19.08 o 
   5  -7  17        6.01       10.28     19.08 o 
   6  -7  17        1.89       -5.87     19.08 o 
  -7  -6  17        3.69      -10.28     20.55 o 
  -6  -6  17        2.85      -17.62     17.62 o 
  -5  -6  17       13.76       26.43     22.02 o 
  -4  -6  17       36.85       22.02     22.02 o 
  -3  -6  17      112.00      136.53     30.83 o 
  -2  -6  17       77.65       71.94     27.89 o 
  -1  -6  17      312.50      347.93     42.57 o 
   0  -6  17      119.51      135.51     17.62 o 
   1  -6  17        9.35        9.00     11.11 o 
   2  -6  17        9.14       -1.47     13.21 o 
   3  -6  17       47.25       17.62     16.15 o 
   4  -6  17      137.05      114.51     24.96 o 
   5  -6  17      230.60      264.25     36.70 o 
   6  -6  17      116.58      115.98     29.36 o 
   7  -6  17        5.30       -7.34     20.55 o 
  -8  -5  17       30.56       66.06     27.89 o 
  -7  -5  17       73.88       51.38     24.96 o 
  -6  -5  17       30.84       64.60     26.43 o 
  -5  -5  17       67.45       44.04     23.49 o 
  -4  -5  17      136.34      136.53     29.36 o 
  -3  -5  17      246.77      249.57     35.23 o 
  -2  -5  17     1424.33     1244.93     67.53 o 
  -1  -5  17      527.77      557.87     46.98 o 
   0  -5  17        5.40       -2.55     11.74 o 
   1  -5  17        1.24       -0.24      8.67 o 
   2  -5  17       64.45       74.87     19.08 o 
   3  -5  17      119.13      111.57     23.49 o 
   4  -5  17       26.94       19.08     17.62 o 
   5  -5  17       32.32       36.70     19.08 o 
   6  -5  17       70.32       69.00     24.96 o 
   7  -5  17        8.10        2.94     20.55 o 
  -9  -4  17       23.07       13.21     23.49 o 
  -8  -4  17       17.57        5.87     22.02 o 
  -7  -4  17       14.63       29.36     22.02 o 
  -6  -4  17       72.95       70.47     23.49 o 
  -5  -4  17      176.86      195.25     32.30 o 
  -4  -4  17      114.81       86.62     24.96 o 
  -3  -4  17       92.77       46.98     22.02 o 
  -2  -4  17       57.71       49.91     20.55 o 
  -1  -4  17      120.46      127.72     27.89 o 
   0  -4  17       43.02       49.91     11.33 o 
   1  -4  17      212.72      211.49     40.37 o 
   2  -4  17       68.96      101.48     15.75 o 
   3  -4  17       18.20       12.48      9.34 o 
   4  -4  17      471.86      446.29     38.17 o 
   5  -4  17        0.59       10.28     14.68 o 
   6  -4  17      103.58      151.21     30.83 o 
   7  -4  17       80.47      171.76     33.77 o 
  -9  -3  17       24.00       27.89     26.43 o 
  -8  -3  17        7.27       42.57     26.43 o 
  -7  -3  17      114.18      124.79     30.83 o 
  -6  -3  17      284.29      289.21     39.64 o 
  -5  -3  17       20.20       29.36     20.55 o 
  -4  -3  17       36.43       20.55     17.62 o 
  -3  -3  17        0.16       19.08     17.62 o 
  -2  -3  17       53.53       48.45     19.08 o 
  -1  -3  17      363.97      400.78     38.17 o 
   0  -3  17      482.61      483.05     21.12 o 
   1  -3  17      103.61      111.75     13.95 o 
   2  -3  17        8.52       20.85     13.21 o 
   3  -3  17       13.91       21.29      9.34 o 
   4  -3  17      444.30      461.98     31.56 o 
   5  -3  17       79.67      155.62     27.89 o 
   6  -3  17       50.18       70.47     24.96 o 
   7  -3  17        1.09        2.94     17.62 o 
   8  -3  17        5.87       10.28     22.02 o 
  -9  -2  17        2.02       11.74     24.96 o 
  -8  -2  17       54.06      105.70     32.30 o 
  -7  -2  17      133.40      132.13     32.30 o 
  -6  -2  17       10.82        4.40     19.08 o 
  -5  -2  17        3.45       20.55     22.02 o 
  -4  -2  17       25.74       24.96     20.55 o 
  -3  -2  17      330.33      317.10     35.23 o 
  -2  -2  17       34.93       44.04     19.08 o 
  -1  -2  17       62.74       46.37      9.54 o 
   0  -2  17       79.53       85.45     12.48 o 
   1  -2  17      274.33      289.16     19.00 o 
   2  -2  17      983.20      967.53     27.15 o 
   3  -2  17      351.07      368.87     23.44 o 
   4  -2  17      280.90      284.65     26.43 o 
   5  -2  17       19.33       23.49     11.42 o 
   6  -2  17        9.81        7.34     16.15 o 
   7  -2  17        4.17       38.17     22.02 o 
   8  -2  17       63.56       96.89     30.83 o 
 -10  -1  17       45.47       49.91     29.36 o 
  -9  -1  17       94.28      120.38     35.23 o 
  -8  -1  17       11.05       10.28     22.02 o 
  -7  -1  17        0.00       19.08     22.02 o 
  -6  -1  17      417.24      386.10     44.04 o 
  -5  -1  17      867.82      877.91     55.79 o 
  -4  -1  17      949.65     1123.08     63.13 o 
  -3  -1  17        8.16        0.00     16.15 o 
  -2  -1  17       39.74       39.64     19.08 o 
  -1  -1  17        1.49        4.97      8.07 o 
   0  -1  17      306.46      294.77     16.43 o 
   1  -1  17     1519.78     1579.38     40.56 o 
   2  -1  17      609.02      623.08     39.99 o 
   3  -1  17      648.42      731.37     32.59 o 
   4  -1  17      136.97      135.43     24.96 o 
   5  -1  17      159.04      210.17     28.63 o 
   6  -1  17      146.47      175.21     20.45 o 
   7  -1  17      179.55      220.21     36.70 o 
   8  -1  17       92.07      108.64     30.83 o 
 -10   0  17       22.06      -24.96     24.96 o 
  -9   0  17       53.69       71.94     32.30 o 
  -8   0  17        7.04       -5.87     23.49 o 
  -7   0  17       65.47       79.28     29.36 o 
  -6   0  17      141.21      104.23     29.36 o 
  -5   0  17      562.60      550.53     46.98 o 
  -4   0  17       14.51        2.94     17.62 o 
  -3   0  17       92.14      111.57     26.43 o 
  -2   0  17       58.25       76.34     22.02 o 
  -1   0  17      818.41      797.71     23.98 o 
   0   0  17     2082.12     2228.29     47.19 o 
   1   0  17      617.51      606.72     20.68 o 
   2   0  17      210.52      234.84     15.21 o 
   3   0  17        9.79       46.41      9.50 o 
   4   0  17      255.38      308.19     22.30 o 
   5   0  17       17.44        1.17     10.23 o 
   6   0  17        8.28       13.21     12.46 o 
   7   0  17       81.37       99.45     19.18 o 
   8   0  17        5.90       44.04     24.96 o 
 -10   1  17       19.61       30.83     27.89 o 
  -9   1  17       81.20       76.34     32.30 o 
  -8   1  17       94.37       92.49     32.30 o 
  -7   1  17      146.49      142.40     33.77 o 
  -6   1  17      178.69      196.72     35.23 o 
  -5   1  17       22.81       29.36     22.02 o 
  -4   1  17      175.11      145.34     29.36 o 
  -3   1  17      404.28      411.06     36.70 o 
  -2   1  17      399.46      518.23     41.11 o 
  -1   1  17      153.86      149.74     24.96 o 
   0   1  17        3.28       -8.81     13.21 o 
   1   1  17        1.33        1.28      8.11 o 
   2   1  17      109.21      111.46     18.35 o 
   3   1  17      364.30      341.05     43.31 o 
   4   1  17       13.84       29.36     17.62 o 
   5   1  17        2.04       -1.60     11.28 o 
   6   1  17       57.29       55.37     16.51 o 
   7   1  17       24.42       55.41     17.97 o 
   8   1  17      348.69      434.53     33.44 o 
 -10   2  17       61.46       88.08     35.23 o 
  -9   2  17       51.10       23.49     29.36 o 
  -8   2  17       18.49       -1.47     23.49 o 
  -7   2  17        8.63       29.36     23.49 o 
  -6   2  17        4.47        2.94     22.02 o 
  -5   2  17       49.70       63.13     26.43 o 
  -4   2  17      473.39      471.25     44.04 o 
  -3   2  17      234.54      251.04     33.77 o 
  -2   2  17      205.58      190.85     27.89 o 
  -1   2  17       21.08       17.62     17.62 o 
   0   2  17      155.72      197.52     17.65 o 
   1   2  17      521.30      476.55     42.57 o 
   2   2  17      632.38      639.77     50.65 o 
   3   2  17      399.92      318.57     33.77 o 
   4   2  17       12.11       19.08     17.62 o 
   5   2  17        1.88       -7.34     14.68 o 
   6   2  17      189.01      198.19     32.30 o 
   7   2  17       96.01      104.29     22.56 o 
 -10   3  17       45.58       48.45     32.30 o 
  -9   3  17       21.70       19.08     26.43 o 
  -8   3  17        6.93      -16.15     20.55 o 
  -7   3  17       62.58       48.45     24.96 o 
  -6   3  17       88.15       70.47     29.36 o 
  -5   3  17      273.54      284.81     39.64 o 
  -4   3  17      179.83      208.47     33.77 o 
  -3   3  17       89.91       71.94     24.96 o 
  -2   3  17      285.31      252.51     30.83 o 
  -1   3  17      842.34      792.98     57.99 o 
   0   3  17      542.14      524.78     27.16 o 
   1   3  17      312.70      338.10     22.16 o 
   2   3  17      196.27      239.30     30.83 o 
   3   3  17      103.65      111.57     24.96 o 
   4   3  17      638.18      689.99     51.38 o 
   5   3  17      274.88      234.89     33.77 o 
   6   3  17       57.69      110.11     27.89 o 
   7   3  17      108.49       73.40     27.89 o 
  -9   4  17       68.24       74.87     35.23 o 
  -8   4  17      134.27      189.38     41.11 o 
  -7   4  17      172.65      148.28     35.23 o 
  -6   4  17      142.96      126.25     32.30 o 
  -5   4  17       62.77       69.00     27.89 o 
  -4   4  17      730.67      613.65     49.91 o 
  -3   4  17     1052.18     1067.12     39.28 o 
  -2   4  17       96.59      108.14     17.10 o 
  -1   4  17      425.68      427.89     27.89 o 
   0   4  17      111.05      114.70     26.43 o 
   1   4  17      123.60       66.06     20.55 o 
   2   4  17       98.83       69.00     20.55 o 
   3   4  17      265.79      276.00     36.70 o 
   4   4  17      672.81      594.57     49.91 o 
   5   4  17      249.98      337.66     41.11 o 
   6   4  17       21.52        5.87     22.02 o 
  -9   5  17      111.15      129.19     41.11 o 
  -8   5  17       60.68       36.70     32.30 o 
  -7   5  17        3.00      -11.74     23.49 o 
  -6   5  17       54.05      -13.21     23.49 o 
  -5   5  17       38.18       22.02     23.49 o 
  -4   5  17       27.23       33.03     13.56 o 
  -3   5  17       58.98       64.44     15.16 o 
  -2   5  17      127.12      137.90     18.14 o 
  -1   5  17        9.62       17.35     11.28 o 
   0   5  17       40.16       35.23     17.62 o 
   1   5  17      103.74      108.64     24.96 o 
   2   5  17      225.14      277.47     36.70 o 
   3   5  17      529.50      490.34     45.51 o 
   4   5  17       68.62       52.85     23.49 o 
   5   5  17       12.52        5.87     19.08 o 
   6   5  17       32.26       58.72     27.89 o 
  -8   6  17        4.25       35.23     32.30 o 
  -7   6  17      126.79      101.30     35.23 o 
  -6   6  17      313.69      308.34     26.34 o 
  -5   6  17      324.19      349.13     26.80 o 
  -4   6  17       50.11       45.66     15.16 o 
  -3   6  17       24.20       21.57     13.02 o 
  -2   6  17        1.46        3.83     11.64 o 
  -1   6  17      336.26      318.57     33.77 o 
   0   6  17      294.42      298.02     35.23 o 
   1   6  17      402.54      402.25     41.11 o 
   2   6  17      171.91      130.66     27.89 o 
   3   6  17        2.63       -4.40     17.62 o 
   4   6  17       85.03       85.15     27.89 o 
   5   6  17       72.13       45.51     26.43 o 
  -7   7  17      252.94      236.36     46.98 o 
  -6   7  17      164.93      198.19     41.11 o 
  -5   7  17       11.54       19.69     13.78 o 
  -4   7  17       28.27       25.43     16.88 o 
  -3   7  17        8.93        4.69     13.02 o 
  -2   7  17      425.04      440.42     39.64 o 
  -1   7  17      108.11       85.15     23.49 o 
   0   7  17       62.33       80.74     24.96 o 
   1   7  17        3.11      -14.68     16.15 o 
   2   7  17       79.50       85.15     26.43 o 
   3   7  17       26.46       20.55     20.55 o 
   4   7  17      146.37      151.21     35.23 o 
  -6   8  17       11.51       26.43     30.83 o 
  -5   8  17       49.94       88.08     33.77 o 
  -4   8  17       93.57       85.17     19.00 o 
  -3   8  17      133.86      124.79     24.96 o 
  -2   8  17      147.84      139.47     27.89 o 
  -1   8  17       48.65       30.83     20.55 o 
   0   8  17       21.28       32.30     20.55 o 
   1   8  17      324.41      296.55     39.64 o 
   2   8  17      116.00      105.70     29.36 o 
  -3   9  17        1.77      -14.68     14.68 o 
  -2   9  17       31.64       24.96     20.55 o 
  -1   9  17       85.76      110.11     27.89 o 
   0   9  17      136.41      151.21     32.30 o 
  -3  -9  18       16.66       -5.87     23.49 o 
  -2  -9  18       84.98       67.53     30.83 o 
  -5  -8  18       11.91       29.36     26.43 o 
  -4  -8  18       59.15       52.85     26.43 o 
  -3  -8  18        9.73       45.51     24.96 o 
  -2  -8  18       63.43       64.60     29.36 o 
  -1  -8  18       30.14       29.36     23.49 o 
   2  -8  18       26.91       20.55     19.08 o 
   3  -8  18       71.89       54.32     23.49 o 
   4  -8  18       18.74       24.96     22.02 o 
  -6  -7  18       37.31       60.19     27.89 o 
  -5  -7  18       39.66       42.57     24.96 o 
  -4  -7  18        8.47       -2.94     20.55 o 
  -3  -7  18        0.62       10.28     22.02 o 
  -2  -7  18       20.75       29.36     23.49 o 
  -1  -7  18        0.77       14.68     20.55 o 
   0  -7  18       17.33       -7.34     19.08 o 
   1  -7  18        0.75       -5.87     14.68 o 
   2  -7  18       43.56       39.64     19.08 o 
   3  -7  18       23.68       32.30     19.08 o 
   4  -7  18       21.87        5.87     19.08 o 
   5  -7  18        5.25       -8.81     17.62 o 
  -7  -6  18        1.47      -14.68     19.08 o 
  -6  -6  18        0.83        4.40     20.55 o 
  -5  -6  18        0.41      -13.21     17.62 o 
  -4  -6  18       28.14       16.15     19.08 o 
  -3  -6  18       35.49       32.30     22.02 o 
  -2  -6  18       32.36       63.13     27.89 o 
  -1  -6  18      198.08      224.62     38.17 o 
   0  -6  18       67.04       58.72     24.96 o 
   1  -6  18        9.53        6.54     10.86 o 
   2  -6  18        0.01       10.28     13.21 o 
   3  -6  18       65.05       35.23     17.62 o 
   4  -6  18      162.18      183.51     30.83 o 
   5  -6  18      226.98      243.70     36.70 o 
   6  -6  18      103.42      146.81     32.30 o 
  -8  -5  18       16.92       -5.87     20.55 o 
  -7  -5  18       54.84       69.00     26.43 o 
  -6  -5  18       11.79       24.96     22.02 o 
  -5  -5  18       78.83       74.87     27.89 o 
  -4  -5  18      112.51       73.40     26.43 o 
  -3  -5  18      287.27      331.78     41.11 o 
  -2  -5  18      983.38      963.06     60.19 o 
  -1  -5  18      285.38      231.96     35.23 o 
   0  -5  18        1.34       -5.87     16.15 o 
   1  -5  18        8.25       11.21     10.20 o 
   2  -5  18       24.09       28.74     13.02 o 
   3  -5  18       45.88       55.79     19.08 o 
   4  -5  18       45.84       49.91     22.02 o 
   5  -5  18       37.59       13.21     17.62 o 
   6  -5  18      103.19      111.57     29.36 o 
   7  -5  18       30.64        0.00     20.55 o 
  -8  -4  18        8.39        4.40     22.02 o 
  -7  -4  18        0.81        2.94     20.55 o 
  -6  -4  18       90.51      115.98     30.83 o 
  -5  -4  18      223.67      295.08     38.17 o 
  -4  -4  18      181.04      204.06     33.77 o 
  -3  -4  18       21.61       27.89     20.55 o 
  -2  -4  18       92.21       76.34     24.96 o 
  -1  -4  18       19.41        2.94     16.15 o 
   0  -4  18       21.17       15.27     10.28 o 
   1  -4  18       54.12       60.65     12.45 o 
   2  -4  18       49.77       55.34     14.09 o 
   3  -4  18        1.71        7.34      9.34 o 
   4  -4  18        1.69        2.94     14.68 o 
   5  -4  18        2.20        5.87     16.15 o 
   6  -4  18       19.64       11.74     19.08 o 
   7  -4  18       94.52      105.70     29.36 o 
  -9  -3  18       23.99       23.49     24.96 o 
  -8  -3  18        9.25       16.15     23.49 o 
  -7  -3  18       70.53       77.81     29.36 o 
  -6  -3  18      255.09      280.40     39.64 o 
  -5  -3  18       34.28       46.98     22.02 o 
  -4  -3  18        9.68       35.23     20.55 o 
  -3  -3  18       26.64       24.96     19.08 o 
  -2  -3  18       25.27       49.91     20.55 o 
  -1  -3  18      269.52      246.64     32.30 o 
   0  -3  18      357.99      421.82     30.83 o 
   1  -3  18       34.32       20.86      9.50 o 
   2  -3  18        8.20       17.47     13.21 o 
   3  -3  18        1.06        2.94      8.30 o 
   4  -3  18       42.71       51.95     12.46 o 
   5  -3  18       50.18       16.15     16.15 o 
   6  -3  18       36.94       46.98     20.55 o 
   7  -3  18       25.09       11.74     20.55 o 
  -9  -2  18        0.95       -7.34     23.49 o 
  -8  -2  18       57.15       33.77     26.43 o 
  -7  -2  18       64.35       51.38     27.89 o 
  -6  -2  18      168.66      160.02     33.77 o 
  -5  -2  18        4.36      -10.28     17.62 o 
  -4  -2  18      518.72      641.55     49.91 o 
  -3  -2  18      140.24      114.51     26.43 o 
  -2  -2  18      101.17      120.38     26.43 o 
  -1  -2  18       53.27       64.60     20.55 o 
   0  -2  18       66.44       68.68     10.36 o 
   1  -2  18      147.37      138.58     14.66 o 
   2  -2  18      835.01      814.23     25.44 o 
   3  -2  18      103.39      120.03     15.66 o 
   4  -2  18       78.55       77.30     13.99 o 
   5  -2  18       12.17       19.08     10.86 o 
   6  -2  18       10.75       11.74     16.15 o 
   7  -2  18        5.72       11.74     19.08 o 
  -9  -1  18      155.02      140.94     36.70 o 
  -8  -1  18      101.07       88.08     30.83 o 
  -7  -1  18       12.87       17.62     26.43 o 
  -6  -1  18      297.40      350.87     42.57 o 
  -5  -1  18      570.56      529.97     48.45 o 
  -4  -1  18      496.18      568.14     48.45 o 
  -3  -1  18       15.46        8.81     16.15 o 
  -2  -1  18       25.98        1.47     14.68 o 
  -1  -1  18        0.73       -5.87     13.21 o 
   0  -1  18      291.51      268.51     16.43 o 
   1  -1  18     1277.82     1334.16     38.09 o 
   2  -1  18      410.25      401.92     23.11 o 
   3  -1  18      198.74      201.43     15.21 o 
   4  -1  18       15.47        1.99      8.78 o 
   5  -1  18      190.31      197.85     20.68 o 
   6  -1  18      121.77      130.60     19.18 o 
   7  -1  18      172.72      152.68     33.77 o 
 -10   0  18       57.91       73.40     33.77 o 
  -9   0  18       18.70       17.62     29.36 o 
  -8   0  18       87.65       98.36     35.23 o 
  -7   0  18      210.16      182.04     36.70 o 
  -6   0  18       90.98       66.06     24.96 o 
  -5   0  18      123.69      158.55     30.83 o 
  -4   0  18       28.93       23.49     20.55 o 
  -3   0  18       70.92       77.81     24.96 o 
  -2   0  18      135.80       92.49     23.49 o 
  -1   0  18      848.82      843.19     25.11 o 
   0   0  18     1593.58     1686.16     40.44 o 
   1   0  18      478.38      513.91     28.39 o 
   2   0  18       84.69       96.43     11.81 o 
   3   0  18        9.95        5.53      7.78 o 
   4   0  18      127.10      163.08     18.69 o 
   5   0  18       11.13       35.57     13.38 o 
   6   0  18       38.03       39.69     19.82 o 
   7   0  18       59.03      105.53     20.45 o 
 -10   1  18       21.19       14.68     29.36 o 
  -9   1  18       72.94       86.62     35.23 o 
  -8   1  18      128.55      108.64     35.23 o 
  -7   1  18      144.04       91.02     29.36 o 
  -6   1  18       78.84       48.45     24.96 o 
  -5   1  18       53.50       80.74     27.89 o 
  -4   1  18      252.17      271.59     35.23 o 
  -3   1  18      660.40      682.65     46.98 o 
  -2   1  18      360.07      358.21     36.70 o 
  -1   1  18      156.42      186.45     26.43 o 
   0   1  18        2.87       13.05      9.17 o 
   1   1  18       37.37       30.70     11.28 o 
   2   1  18       47.35       28.40     11.90 o 
   3   1  18       99.94       94.89     15.03 o 
   4   1  18       17.71       13.21     14.68 o 
   5   1  18       19.27       15.41     13.50 o 
   6   1  18        2.45        2.37     13.38 o 
   7   1  18       23.50       15.58     16.07 o 
 -10   2  18       56.05      120.38     39.64 o 
  -9   2  18       67.21       58.72     30.83 o 
  -8   2  18       23.27       19.08     26.43 o 
  -7   2  18        3.36       -8.81     20.55 o 
  -6   2  18        1.50       -5.87     19.08 o 
  -5   2  18      101.50       77.81     26.43 o 
  -4   2  18      613.10      543.19     46.98 o 
  -3   2  18      225.81      212.87     30.83 o 
  -2   2  18      342.28      399.32     38.17 o 
  -1   2  18        6.20      -13.21     14.68 o 
   0   2  18       71.78       86.45     22.02 o 
   1   2  18      158.68      162.47     18.14 o 
   2   2  18      714.68      752.75     36.70 o 
   3   2  18      278.90      299.49     33.77 o 
   4   2  18      305.19      265.72     35.23 o 
   5   2  18       30.16        5.87     17.62 o 
   6   2  18      193.39      256.91     35.23 o 
   7   2  18       73.92       87.25     21.50 o 
  -9   3  18       22.56       38.17     30.83 o 
  -8   3  18        1.31       10.28     24.96 o 
  -7   3  18       60.80       86.62     32.30 o 
  -6   3  18       77.77       71.94     29.36 o 
  -5   3  18      194.16      195.25     35.23 o 
  -4   3  18      269.32      259.85     36.70 o 
  -3   3  18        0.33       33.77     20.55 o 
  -2   3  18      713.76      706.29     31.55 o 
  -1   3  18      599.83      616.65     30.05 o 
   0   3  18     1870.88     2011.07     52.35 o 
   1   3  18      166.24      147.63     27.89 o 
   2   3  18        1.79        0.00     13.21 o 
   3   3  18      106.09       64.60     22.02 o 
   4   3  18      407.11      352.34     39.64 o 
   5   3  18      175.59      127.72     29.36 o 
   6   3  18      100.72       95.42     29.36 o 
  -9   4  18       84.34       19.08     30.83 o 
  -8   4  18      204.24      198.19     42.57 o 
  -7   4  18      185.43      183.51     39.64 o 
  -6   4  18      115.44      201.13     38.17 o 
  -5   4  18       38.25       41.11     24.96 o 
  -4   4  18       30.79       -2.94     20.55 o 
  -3   4  18     1283.96     1245.30     43.45 o 
  -2   4  18      468.26      410.11     26.33 o 
  -1   4  18      394.08      381.45     35.97 o 
   0   4  18       95.85      181.75     50.65 o 
   1   4  18       86.11      104.23     24.96 o 
   2   4  18       66.88       22.02     17.62 o 
   3   4  18      114.04      110.11     27.89 o 
   4   4  18      447.46      474.19     45.51 o 
   5   4  18      214.81      170.30     35.23 o 
   6   4  18        6.07       23.49     23.49 o 
  -8   5  18      184.57      207.00     45.51 o 
  -7   5  18        0.07      -23.49     23.49 o 
  -6   5  18       42.97       36.70     27.89 o 
  -5   5  18       34.87       63.13     27.89 o 
  -4   5  18        2.36       -5.17     11.11 o 
  -3   5  18       31.63       35.23     13.02 o 
  -2   5  18      141.36      132.75     18.14 o 
  -1   5  18       13.36       12.01     11.28 o 
   0   5  18      175.17      143.87     26.43 o 
   1   5  18      124.25      140.94     26.43 o 
   2   5  18      310.79      293.61     38.17 o 
   3   5  18      488.71      422.81     44.04 o 
   4   5  18       63.19       48.45     23.49 o 
   5   5  18        8.08      -10.28     17.62 o 
  -8   6  18       43.91       39.64     30.83 o 
  -7   6  18       81.89      123.32     36.70 o 
  -6   6  18      210.14      213.18     33.77 o 
  -5   6  18      259.11      264.45     39.64 o 
  -4   6  18       64.74       58.39     16.22 o 
  -3   6  18       68.26       55.33     15.75 o 
  -2   6  18       13.18       -7.66     11.64 o 
  -1   6  18      436.49      437.49     39.64 o 
   0   6  18      400.18      339.12     38.17 o 
   1   6  18      524.67      603.38     49.91 o 
   2   6  18      182.03      115.98     27.89 o 
   3   6  18        0.30      -17.62     17.62 o 
   4   6  18       38.95      -11.74     17.62 o 
  -7   7  18      229.45      262.79     46.98 o 
  -6   7  18      164.40      205.53     42.57 o 
  -5   7  18        2.11      -15.41     15.41 o 
  -4   7  18        5.80        9.06     13.78 o 
  -3   7  18       47.01       28.48     19.08 o 
  -2   7  18      312.74      387.57     39.64 o 
  -1   7  18      155.62      152.68     29.36 o 
   0   7  18       42.33       17.62     20.55 o 
   1   7  18        4.03        7.34     17.62 o 
   2   7  18       26.30       17.62     17.62 o 
   3   7  18       13.26       35.23     22.02 o 
  -5   8  18       36.68       45.51     32.30 o 
  -4   8  18       67.85       92.69     20.07 o 
  -3   8  18      128.73      120.38     26.43 o 
  -2   8  18      198.39      162.96     30.83 o 
  -1   8  18       26.86       33.77     20.55 o 
   0   8  18       21.48       20.55     20.55 o 
   1   8  18      218.25      138.00     32.30 o 
   2   8  18      108.88       49.91     26.43 o 
  -2  -9  19        0.37       20.55     24.96 o 
  -4  -8  19        6.75       44.04     26.43 o 
  -3  -8  19        4.88      -10.28     22.02 o 
  -2  -8  19       33.49       39.64     26.43 o 
  -1  -8  19       66.82       79.28     30.83 o 
   3  -8  19       61.29       49.91     24.96 o 
   4  -8  19       23.03       38.17     23.49 o 
  -6  -7  19       17.56       23.49     26.43 o 
  -5  -7  19       21.60       60.19     26.43 o 
  -4  -7  19        5.32        5.87     20.55 o 
  -3  -7  19        8.32       -2.94     22.02 o 
  -2  -7  19       99.25       64.60     26.43 o 
  -1  -7  19        4.18        0.00     22.02 o 
   0  -7  19       33.24        0.00     22.02 o 
   2  -7  19       37.26       11.74     17.62 o 
   3  -7  19       10.98       11.74     19.08 o 
   4  -7  19       14.90       26.43     20.55 o 
   5  -7  19        7.99        1.47     19.08 o 
  -7  -6  19        0.39       -7.34     20.55 o 
  -6  -6  19        0.49       38.17     24.96 o 
  -5  -6  19        0.19      -17.62     17.62 o 
  -4  -6  19        4.66      -17.62     19.08 o 
  -3  -6  19        0.25       11.74     20.55 o 
  -2  -6  19       33.22       44.04     24.96 o 
  -1  -6  19      178.02      271.59     41.11 o 
   0  -6  19       41.68        7.34     19.08 o 
   1  -6  19        2.35       14.68     20.55 o 
   2  -6  19       11.30       19.08     17.62 o 
   3  -6  19       73.72       73.40     22.02 o 
   4  -6  19      234.33      231.96     33.77 o 
   5  -6  19      256.81      248.10     36.70 o 
   6  -6  19       54.90       66.06     26.43 o 
  -8  -5  19       10.39       -2.94     20.55 o 
  -7  -5  19       49.02       55.79     27.89 o 
  -6  -5  19        2.99       10.28     23.49 o 
  -5  -5  19       60.19       32.30     23.49 o 
  -4  -5  19       54.04      101.30     30.83 o 
  -3  -5  19      261.35      289.21     39.64 o 
  -2  -5  19      567.20      597.51     52.85 o 
  -1  -5  19      120.16      133.59     30.83 o 
   0  -5  19        0.49       -4.40     17.62 o 
   1  -5  19       17.19       13.21     17.62 o 
   2  -5  19      196.11      242.72     22.81 o 
   3  -5  19       93.98       74.87     22.02 o 
   4  -5  19        5.41       22.02     17.62 o 
   5  -5  19       54.46       54.32     23.49 o 
   6  -5  19        7.13       27.89     22.02 o 
  -8  -4  19        2.69       -2.94     22.02 o 
  -7  -4  19        4.55        2.94     22.02 o 
  -6  -4  19       85.64       89.55     29.36 o 
  -5  -4  19      199.55      167.36     33.77 o 
  -4  -4  19      220.94      264.25     39.64 o 
  -3  -4  19        3.81        8.81     17.62 o 
  -2  -4  19       81.40      102.77     26.43 o 
  -1  -4  19        1.71        5.87     16.15 o 
   0  -4  19      181.47      231.96     35.23 o 
   1  -4  19       47.10       48.83     12.22 o 
   2  -4  19        1.77       -5.45     10.00 o 
   3  -4  19       92.51       85.81     15.41 o 
   4  -4  19       11.56        0.00     14.68 o 
   5  -4  19       19.01       38.17     19.08 o 
   6  -4  19       88.03       92.49     27.89 o 
   7  -4  19       74.13       86.62     27.89 o 
  -9  -3  19       18.01       20.55     24.96 o 
  -8  -3  19        8.00       11.74     23.49 o 
  -7  -3  19       47.82       73.40     29.36 o 
  -6  -3  19      156.72       89.55     27.89 o 
  -5  -3  19       97.25       85.15     27.89 o 
  -4  -3  19        7.29       26.43     20.55 o 
  -3  -3  19       32.03        4.40     19.08 o 
  -2  -3  19       37.39       29.36     20.55 o 
  -1  -3  19      210.62      215.81     33.77 o 
   0  -3  19      174.81      155.62     29.36 o 
   1  -3  19       27.17       45.51     12.22 o 
   2  -3  19       48.22       62.47     16.88 o 
   3  -3  19        5.27        9.65      8.39 o 
   4  -3  19       30.84       27.36     13.95 o 
   5  -3  19      126.84      135.06     27.89 o 
   6  -3  19       77.74      110.11     27.89 o 
   7  -3  19       40.89       51.38     24.96 o 
  -9  -2  19        5.89        0.00     24.96 o 
  -8  -2  19        9.36       19.08     27.89 o 
  -7  -2  19       13.91       45.51     27.89 o 
  -6  -2  19        4.35        0.00     20.55 o 
  -5  -2  19        3.21       -4.40     19.08 o 
  -4  -2  19       31.59       29.36     20.55 o 
  -3  -2  19       68.27       60.19     22.02 o 
  -2  -2  19      104.19      124.79     27.89 o 
  -1  -2  19       55.55       54.32     22.02 o 
   0  -2  19       80.50      117.45     26.43 o 
   1  -2  19       62.22       48.58     11.64 o 
   2  -2  19      459.98      465.91     20.53 o 
   3  -2  19       86.37       78.07     12.02 o 
   4  -2  19       54.40       55.42     25.69 o 
   5  -2  19       10.87        0.00     10.38 o 
   6  -2  19        3.86        0.00     16.15 o 
   7  -2  19        6.77       17.62     20.55 o 
  -9  -1  19      119.51      124.79     36.70 o 
  -8  -1  19       10.56       36.70     27.89 o 
  -7  -1  19       30.00       33.77     27.89 o 
  -6  -1  19       95.34       96.89     29.36 o 
  -5  -1  19      250.36      204.06     35.23 o 
  -4  -1  19      159.86      129.19     29.36 o 
  -3  -1  19       31.13       35.23     19.08 o 
  -2  -1  19        4.06       11.74     17.62 o 
  -1  -1  19        9.09       10.28     16.15 o 
   0  -1  19      242.34      239.36     16.43 o 
   1  -1  19      764.85      774.75     29.25 o 
   2  -1  19      327.52      322.87     17.64 o 
   3  -1  19       29.66       49.81     10.84 o 
   4  -1  19       10.95        1.47     11.74 o 
   5  -1  19      142.43      172.39     20.22 o 
   6  -1  19       85.08       97.03     18.14 o 
   7  -1  19      172.56      208.47     38.17 o 
  -9   0  19        0.35       35.23     29.36 o 
  -8   0  19       79.16       41.11     27.89 o 
  -7   0  19      159.69      204.06     39.64 o 
  -6   0  19       17.39       44.04     24.96 o 
  -5   0  19        3.77        2.94     22.02 o 
  -4   0  19       59.00       39.64     22.02 o 
  -3   0  19       36.26       38.17     20.55 o 
  -2   0  19      214.52      226.08     30.83 o 
  -1   0  19      628.75      631.27     44.04 o 
   0   0  19     1058.19     1082.74     32.31 o 
   1   0  19      338.42      336.02     17.25 o 
   2   0  19       34.02       22.97      8.94 o 
   3   0  19        7.21       14.13      8.73 o 
   4   0  19       39.22       51.76     13.99 o 
   5   0  19       38.21       38.73     15.03 o 
   6   0  19       67.90      108.34     19.64 o 
   7   0  19       39.44       43.78     17.10 o 
  -9   1  19       51.38       39.64     32.30 o 
  -8   1  19      114.16      105.70     35.23 o 
  -7   1  19       81.91      120.38     33.77 o 
  -6   1  19       26.70       23.49     22.02 o 
  -5   1  19       56.87       55.79     24.96 o 
  -4   1  19      181.70      111.57     27.89 o 
  -3   1  19      759.01      772.21     52.85 o 
  -2   1  19      262.26      264.25     32.30 o 
  -1   1  19       93.79       64.60     22.02 o 
   0   1  19       15.50       25.22     11.28 o 
   1   1  19       77.60       53.73     13.99 o 
   2   1  19      746.32      639.81     30.05 o 
   3   1  19       59.41       42.57     13.50 o 
   4   1  19        6.48       14.07     16.88 o 
   5   1  19       65.19       48.45     15.57 o 
   6   1  19        7.28      -10.28     12.46 o 
   7   1  19       11.97       24.34     15.87 o 
  -9   2  19       82.01      132.13     39.64 o 
  -8   2  19       20.77       16.15     27.89 o 
  -7   2  19        2.70        7.34     22.02 o 
  -6   2  19        0.27        7.34     20.55 o 
  -5   2  19      123.84      129.19     32.30 o 
  -4   2  19      625.69      662.10     52.85 o 
  -3   2  19      225.68      246.64     33.77 o 
  -2   2  19      242.54      249.57     33.77 o 
  -1   2  19       97.69       99.76     17.10 o 
   0   2  19     3545.07     3582.03     98.36 o 
   1   2  19       46.31       69.28     14.53 o 
   2   2  19       27.46       21.04     10.86 o 
   3   2  19      263.66      204.06     32.30 o 
   4   2  19      151.94      110.11     27.89 o 
   5   2  19       78.13       91.02     26.43 o 
   6   2  19      106.73       89.98     21.14 o 
  -9   3  19       23.86        0.00     29.36 o 
  -8   3  19        0.12       -7.34     23.49 o 
  -7   3  19       60.51       86.62     33.77 o 
  -6   3  19       66.27       64.60     29.36 o 
  -5   3  19      133.62      130.66     32.30 o 
  -4   3  19      574.13      534.38     46.98 o 
  -3   3  19        5.37        1.47     19.08 o 
  -2   3  19     3049.35     2954.40     71.94 o 
  -1   3  19      207.92      248.07     33.77 o 
   0   3  19      406.60      452.80     26.46 o 
   1   3  19       35.87       28.72     16.15 o 
   2   3  19        0.34       -1.47     14.68 o 
   3   3  19       89.67       55.79     23.49 o 
   4   3  19      355.21      280.40     38.17 o 
   5   3  19      168.28      199.66     35.23 o 
   6   3  19      125.94      186.45     35.23 o 
  -9   4  19      110.47      142.40     39.64 o 
  -8   4  19      210.10      113.04     39.64 o 
  -7   4  19      163.40      154.15     39.64 o 
  -6   4  19      126.81      139.47     36.70 o 
  -5   4  19       33.24       23.49     23.49 o 
  -4   4  19      440.82      447.76     45.51 o 
  -3   4  19     1001.95     1037.01     40.37 o 
  -2   4  19      485.33      412.33     26.46 o 
  -1   4  19      205.32      234.21     47.71 o 
   0   4  19      119.99       96.98     16.07 o 
   1   4  19       24.30        7.34     14.68 o 
   2   4  19       14.12       22.02     19.08 o 
   3   4  19       91.86      114.51     29.36 o 
   4   4  19      320.98      350.87     42.57 o 
   5   4  19      133.25      136.53     32.30 o 
  -8   5  19      108.92       70.47     35.23 o 
  -7   5  19        0.11        5.87     24.96 o 
  -6   5  19       21.30        8.81     26.43 o 
  -5   5  19       44.57       58.34     23.49 o 
  -4   5  19        5.15       12.48     13.02 o 
  -3   5  19       26.06       18.97     13.21 o 
  -2   5  19      218.56      255.61     23.34 o 
  -1   5  19        4.07       -2.73     10.57 o 
   0   5  19      147.76      126.25     26.43 o 
   1   5  19      118.33       71.94     23.49 o 
   2   5  19      273.47      311.23     39.64 o 
   3   5  19      285.52      277.47     39.64 o 
   4   5  19       24.38       41.11     24.96 o 
   5   5  19        4.66       -2.94     20.55 o 
  -7   6  19       55.55       76.34     35.23 o 
  -6   6  19      157.62      140.73     21.99 o 
  -5   6  19      230.35      228.52     26.43 o 
  -4   6  19       71.63       73.65     18.68 o 
  -3   6  19       87.32       81.47     23.49 o 
  -2   6  19       59.07       74.25     27.16 o 
  -1   6  19      332.86      302.42     36.70 o 
   0   6  19      513.42      554.93     46.98 o 
   1   6  19      487.02      403.72     44.04 o 
   2   6  19      114.36       82.21     26.43 o 
   3   6  19        6.50      -17.62     17.62 o 
   4   6  19       34.27       60.19     24.96 o 
  -6   7  19      127.74       42.57     32.30 o 
  -5   7  19        0.11        0.40     14.39 o 
  -4   7  19        3.40       16.71     14.39 o 
  -3   7  19       80.07       83.07     32.30 o 
  -2   7  19      288.58      309.76     36.70 o 
  -1   7  19      197.89      227.55     33.77 o 
   0   7  19       56.57       63.13     26.43 o 
   1   7  19        2.54       -1.47     19.08 o 
   2   7  19        1.60       19.08     20.55 o 
   3   7  19       17.37       20.55     23.49 o 
  -5   8  19       42.26       24.96     29.36 o 
  -4   8  19       65.50       91.89     20.07 o 
  -3   8  19      139.34      186.45     30.83 o 
  -2   8  19      183.63      198.19     33.77 o 
  -1   8  19        8.44        8.81     20.55 o 
   0   8  19       50.09       69.00     26.43 o 
   1   8  19       95.63       54.32     24.96 o 
  -4  -8  20        8.91       13.21     24.96 o 
  -3  -8  20       20.91       22.02     26.43 o 
  -2  -8  20       36.63       32.30     26.43 o 
  -1  -8  20       41.68       32.30     27.89 o 
  -5  -7  20       23.88       -8.81     22.02 o 
  -4  -7  20       27.92       46.98     27.89 o 
  -3  -7  20       35.63       39.64     24.96 o 
  -2  -7  20      116.77      114.51     33.77 o 
  -1  -7  20        0.47       22.02     22.02 o 
   0  -7  20       52.58       89.55     32.30 o 
   3  -7  20       11.84       11.74     20.55 o 
   4  -7  20       10.73        4.40     20.55 o 
  -6  -6  20        5.58        8.81     23.49 o 
  -5  -6  20        3.94       30.83     24.96 o 
  -4  -6  20        0.30       13.21     22.02 o 
  -3  -6  20        0.93       13.21     23.49 o 
  -2  -6  20       54.96       30.83     24.96 o 
  -1  -6  20      141.61      123.32     33.77 o 
   0  -6  20       40.76       30.83     23.49 o 
   1  -6  20        1.04       33.77     24.96 o 
   3  -6  20      106.97       86.62     24.96 o 
   4  -6  20        4.40       -2.94     17.62 o 
   5  -6  20      145.73      113.04     30.83 o 
  -7  -5  20       42.52       29.36     27.89 o 
  -6  -5  20        1.34       32.30     24.96 o 
  -5  -5  20       37.74       29.36     26.43 o 
  -4  -5  20       25.10       44.04     24.96 o 
  -3  -5  20      142.70      121.85     30.83 o 
  -2  -5  20      274.98      290.68     41.11 o 
  -1  -5  20       71.07       82.21     27.89 o 
   0  -5  20        8.77       23.49     22.02 o 
   1  -5  20       51.48       29.36     23.49 o 
   2  -5  20       35.72       41.16     14.39 o 
   3  -5  20      129.87      155.62     26.43 o 
   4  -5  20      169.10      140.94     27.89 o 
   5  -5  20       19.78       26.43     22.02 o 
   6  -5  20        0.33       24.96     22.02 o 
  -8  -4  20        0.04       24.96     27.89 o 
  -7  -4  20       17.01       19.08     24.96 o 
  -6  -4  20       89.79      107.17     32.30 o 
  -5  -4  20      114.86      138.00     32.30 o 
  -4  -4  20      273.39      377.29     45.51 o 
  -3  -4  20        2.69       -8.81     16.15 o 
  -2  -4  20       34.68       22.02     20.55 o 
  -1  -4  20        1.28        1.47     19.08 o 
   0  -4  20       41.72       74.87     24.96 o 
   1  -4  20       93.00      135.06     32.30 o 
   2  -4  20       18.51        7.87     13.95 o 
   3  -4  20      169.14      167.24     18.14 o 
   4  -4  20       14.53       22.02     17.62 o 
   5  -4  20       56.07       74.87     23.49 o 
   6  -4  20       88.72      117.45     30.83 o 
  -8  -3  20       13.35      -11.74     23.49 o 
  -7  -3  20        6.87       -4.40     22.02 o 
  -6  -3  20      412.42      374.36     45.51 o 
  -5  -3  20      208.86      207.00     36.70 o 
  -4  -3  20       11.96       11.74     19.08 o 
  -3  -3  20       19.35        7.34     17.62 o 
  -2  -3  20        4.66       -1.47     16.15 o 
  -1  -3  20      134.59      161.49     30.83 o 
   0  -3  20       90.83      108.64     27.89 o 
   1  -3  20       64.04       76.34     26.43 o 
   2  -3  20       39.05       34.94     12.22 o 
   3  -3  20        9.80       18.31      9.12 o 
   4  -3  20       58.24       78.62     19.08 o 
   5  -3  20      203.47      179.10     30.83 o 
   6  -3  20       92.87       51.38     24.96 o 
  -9  -2  20        0.33       24.96     29.36 o 
  -8  -2  20      243.57      261.32     45.51 o 
  -7  -2  20        3.65       11.74     23.49 o 
  -6  -2  20       17.78       14.68     23.49 o 
  -5  -2  20        1.74        4.40     17.62 o 
  -4  -2  20       70.16       32.30     22.02 o 
  -3  -2  20       79.50       69.00     24.96 o 
  -2  -2  20       92.90      129.19     29.36 o 
  -1  -2  20       93.12       69.00     22.02 o 
   0  -2  20       80.09       57.25     22.02 o 
   1  -2  20       31.00       28.91     11.11 o 
   2  -2  20      245.89      304.09     21.06 o 
   3  -2  20      161.20      142.53     14.25 o 
   4  -2  20       94.49       85.80     16.07 o 
   5  -2  20        5.88        2.94     11.28 o 
   6  -2  20        2.85        8.81     19.08 o 
   7  -2  20       12.08       27.89     22.02 o 
  -9  -1  20       52.07       91.02     36.70 o 
  -8  -1  20        0.24      -13.21     24.96 o 
  -7  -1  20        6.54        2.94     22.02 o 
  -6  -1  20       34.71        5.87     20.55 o 
  -5  -1  20      167.02      162.96     33.77 o 
  -4  -1  20       99.62      117.45     29.36 o 
  -3  -1  20       59.27       66.06     24.96 o 
  -2  -1  20        0.97       10.28     16.15 o 
  -1  -1  20       35.20       79.28     24.96 o 
   0  -1  20      191.49      173.23     29.36 o 
   1  -1  20      398.61      390.58     22.52 o 
   2  -1  20      294.38      313.28     18.11 o 
   3  -1  20        9.47        7.23      8.38 o 
   4  -1  20       91.59       96.49     16.07 o 
   5  -1  20       64.06       58.91     16.07 o 
   6  -1  20       70.15       76.91     17.65 o 
   7  -1  20      160.45      110.11     32.30 o 
  -9   0  20       19.05       14.68     26.43 o 
  -8   0  20       31.37       16.15     24.96 o 
  -7   0  20       79.49       69.00     29.36 o 
  -6   0  20        3.47      -16.15     16.15 o 
  -5   0  20        0.85       23.49     22.02 o 
  -4   0  20       48.17       27.89     23.49 o 
  -3   0  20       16.51       -4.40     19.08 o 
  -2   0  20      277.56      303.89     35.23 o 
  -1   0  20      401.95      412.53     39.64 o 
   0   0  20      627.61      635.68     45.51 o 
   1   0  20      352.18      456.33     20.52 o 
   2   0  20        8.98        0.26      7.97 o 
   3   0  20       75.64       74.26     12.07 o 
   4   0  20       82.96       50.65     14.53 o 
   5   0  20       81.55       55.86     23.49 o 
   6   0  20       72.48       74.46     17.28 o 
   7   0  20       56.03       56.52     17.65 o 
  -9   1  20       24.68       22.02     26.43 o 
  -8   1  20       75.44       93.96     35.23 o 
  -7   1  20       42.87       67.53     30.83 o 
  -6   1  20        7.45        2.94     22.02 o 
  -5   1  20       27.66       16.15     22.02 o 
  -4   1  20      132.97      161.49     33.77 o 
  -3   1  20      663.10      663.57     51.38 o 
  -2   1  20      362.23      384.64     39.64 o 
  -1   1  20       84.45      121.85     26.43 o 
   0   1  20       66.64       60.60     17.62 o 
   1   1  20        2.00       10.49     10.57 o 
   2   1  20      418.13      351.48     24.91 o 
   3   1  20      126.98      129.82     30.94 o 
   4   1  20      281.12      261.58     24.38 o 
   5   1  20      120.30      142.82     41.84 o 
   6   1  20        5.58        6.61     15.41 o 
  -9   2  20       76.85       57.25     33.77 o 
  -8   2  20       22.11       32.30     27.89 o 
  -7   2  20        3.80      -19.08     19.08 o 
  -6   2  20        2.27       17.62     24.96 o 
  -5   2  20      110.16      117.45     32.30 o 
  -4   2  20      578.93      638.61     52.85 o 
  -3   2  20      253.87      236.36     35.23 o 
  -2   2  20        4.22       35.23     20.55 o 
  -1   2  20      102.72      122.67     17.97 o 
   0   2  20      412.86      380.64     41.84 o 
   1   2  20      104.04       78.57     30.10 o 
   2   2  20       13.68       -6.61     10.38 o 
   3   2  20      253.28      248.10     33.77 o 
   4   2  20      123.26      123.32     27.89 o 
   5   2  20       67.41       74.87     26.43 o 
   6   2  20       60.84       44.04     27.89 o 
  -9   3  20       26.84       32.30     29.36 o 
  -8   3  20        0.26       -2.94     26.43 o 
  -7   3  20       61.48       79.28     32.30 o 
  -6   3  20       42.64       66.06     29.36 o 
  -5   3  20       46.20       80.74     29.36 o 
  -4   3  20      196.07      226.08     36.70 o 
  -3   3  20       74.54       58.72     23.49 o 
  -2   3  20      303.05      345.36     25.42 o 
  -1   3  20       52.26       55.89     15.03 o 
   0   3  20       23.33       27.89     16.15 o 
   1   3  20       14.71       23.36     11.28 o 
   2   3  20        0.31       -2.94     13.21 o 
   3   3  20       56.47       58.72     22.02 o 
   4   3  20      317.59      334.72     41.11 o 
   5   3  20      205.72      218.74     38.17 o 
   6   3  20      122.07      145.34     33.77 o 
  -8   4  20      460.41      469.78     58.72 o 
  -7   4  20       99.60      124.79     36.70 o 
  -6   4  20       83.34      105.70     33.77 o 
  -5   4  20        7.80       -8.81     22.02 o 
  -4   4  20      434.38      397.85     45.51 o 
  -3   4  20      478.39      443.29     29.46 o 
  -2   4  20      212.31      235.66     22.30 o 
  -1   4  20      134.08      159.32     19.72 o 
   0   4  20       58.00       46.24     13.50 o 
   1   4  20        3.14      -11.74     11.74 o 
   2   4  20        9.31        5.87     16.15 o 
   3   4  20      151.68      124.79     29.36 o 
   4   4  20      319.15      412.53     46.98 o 
   5   4  20       73.51       49.91     24.96 o 
  -8   5  20       38.56       64.60     35.23 o 
  -7   5  20        0.06      -19.08     24.96 o 
  -6   5  20       26.95       20.55     26.43 o 
  -5   5  20       38.89       28.86     15.75 o 
  -4   5  20        5.10        2.20     11.95 o 
  -3   5  20       28.24       15.86     12.70 o 
  -2   5  20      287.72      289.20     57.99 o 
  -1   5  20        3.68       -7.34     11.90 o 
   0   5  20       78.77       76.34     23.49 o 
   1   5  20      161.45      179.10     32.30 o 
   2   5  20      263.46      258.38     38.17 o 
   3   5  20      140.74      129.19     32.30 o 
   4   5  20       11.62      -16.15     19.08 o 
  -7   6  20       40.12       26.43     30.83 o 
  -6   6  20      115.62      122.82     21.73 o 
  -5   6  20      184.43      227.98     26.43 o 
  -4   6  20       90.04       83.78     18.19 o 
  -3   6  20       57.55       66.61     17.97 o 
  -2   6  20       63.32       54.69     16.51 o 
  -1   6  20      218.00      176.17     30.83 o 
   0   6  20      485.66      499.15     46.98 o 
   1   6  20      402.34      358.21     44.04 o 
   2   6  20       20.86       29.36     20.55 o 
   3   6  20        1.98       -7.34     20.55 o 
  -6   7  20       67.36       63.13     33.77 o 
  -5   7  20        0.23       -6.28     13.78 o 
  -4   7  20       34.95       62.79     23.49 o 
  -3   7  20       63.92       96.89     26.43 o 
  -2   7  20      295.60      299.49     38.17 o 
  -1   7  20      212.86      214.34     33.77 o 
   0   7  20       27.60       13.21     20.55 o 
   1   7  20        0.01       -4.40     17.62 o 
   2   7  20      291.23      322.98     44.04 o 
  -3   8  20      118.76      193.79     33.77 o 
  -2   8  20       46.84       57.25     23.49 o 
  -1   8  20        0.22        0.00     20.55 o 
  -3  -8  21       34.18       20.55     26.43 o 
  -2  -8  21       13.72       36.70     27.89 o 
  -1  -8  21        7.22       39.64     29.36 o 
  -5  -7  21       30.20       35.23     27.89 o 
  -4  -7  21       48.60       58.72     30.83 o 
  -3  -7  21       46.68       23.49     26.43 o 
  -2  -7  21       62.09       64.60     30.83 o 
  -1  -7  21        4.91       -1.47     24.96 o 
   0  -7  21       56.71       70.47     32.30 o 
  -6  -6  21       20.38        2.94     23.49 o 
  -5  -6  21       20.92       33.77     24.96 o 
  -4  -6  21        4.14       -4.40     22.02 o 
  -3  -6  21        7.57      -20.55     20.55 o 
  -2  -6  21       89.15       57.25     27.89 o 
  -1  -6  21       92.01      123.32     33.77 o 
   0  -6  21       36.92       69.00     29.36 o 
   1  -6  21        0.33       10.28     23.49 o 
   4  -6  21      234.50      239.30     33.77 o 
   5  -6  21       66.26       76.34     26.43 o 
  -7  -5  21       39.43       27.89     26.43 o 
  -6  -5  21        4.82       -7.34     22.02 o 
  -5  -5  21       22.09       -4.40     23.49 o 
  -4  -5  21       18.43       29.36     24.96 o 
  -3  -5  21       58.96      117.45     30.83 o 
  -2  -5  21       49.21       29.36     23.49 o 
  -1  -5  21       71.49       35.23     23.49 o 
   0  -5  21        5.10       -2.94     17.62 o 
   1  -5  21       72.07       49.91     27.89 o 
   2  -5  21       44.03       79.28     30.83 o 
   3  -5  21      117.48      124.79     24.96 o 
   4  -5  21      193.10      157.08     30.83 o 
   5  -5  21        0.16       -5.87     17.62 o 
  -8  -4  21        0.44      -14.68     20.55 o 
  -7  -4  21       14.33       -2.94     23.49 o 
  -6  -4  21       90.86       71.94     29.36 o 
  -5  -4  21      158.00       82.21     30.83 o 
  -4  -4  21       12.60        8.81     22.02 o 
  -3  -4  21        2.36       35.23     23.49 o 
  -2  -4  21        6.41      -10.28     17.62 o 
  -1  -4  21        1.98       20.55     20.55 o 
   0  -4  21       84.73       88.08     27.89 o 
   1  -4  21      219.49      207.00     36.70 o 
   2  -4  21      199.96      132.13     32.30 o 
   3  -4  21       85.08       90.60     15.47 o 
   4  -4  21        2.38        4.40     16.15 o 
   5  -4  21       73.71       61.66     23.49 o 
   6  -4  21       48.82       32.30     22.02 o 
  -8  -3  21       76.99      105.70     35.23 o 
  -7  -3  21       29.66       55.79     27.89 o 
  -6  -3  21        2.96       45.51     24.96 o 
  -5  -3  21      289.75      255.44     39.64 o 
  -4  -3  21       40.89       27.89     22.02 o 
  -3  -3  21       10.69       14.68     20.55 o 
  -2  -3  21        0.70        4.40     19.08 o 
  -1  -3  21       95.14       85.15     24.96 o 
   0  -3  21      131.16      161.49     32.30 o 
   1  -3  21      105.86      121.85     29.36 o 
   2  -3  21       12.53       18.47     11.95 o 
   3  -3  21        0.70        0.86      8.86 o 
   4  -3  21       56.90       65.67     14.53 o 
   5  -3  21      173.65      249.57     33.77 o 
   6  -3  21       76.15       92.49     27.89 o 
  -8  -2  21        3.30       52.85     30.83 o 
  -7  -2  21       16.09       39.64     27.89 o 
  -6  -2  21       43.45       48.45     27.89 o 
  -5  -2  21        8.62       36.70     24.96 o 
  -4  -2  21       91.25       86.62     27.89 o 
  -3  -2  21      108.68      110.11     27.89 o 
  -2  -2  21       82.83       86.62     26.43 o 
  -1  -2  21      123.18      126.25     27.89 o 
   0  -2  21       60.08       71.94     24.96 o 
   1  -2  21       30.21       38.17     22.02 o 
   2  -2  21      133.53      153.78     20.16 o 
   3  -2  21      175.92      145.44     15.59 o 
   4  -2  21      104.88       89.44     19.82 o 
   5  -2  21        1.20        3.00     11.90 o 
   6  -2  21        1.78        5.87     19.08 o 
  -9  -1  21       11.19       -5.87     26.43 o 
  -8  -1  21        0.11       -7.34     24.96 o 
  -7  -1  21        8.21       10.28     26.43 o 
  -6  -1  21       16.91       22.02     22.02 o 
  -5  -1  21      160.39      182.04     35.23 o 
  -4  -1  21      144.54      113.04     29.36 o 
  -3  -1  21       71.70       66.06     24.96 o 
  -2  -1  21        6.92       -2.94     17.62 o 
  -1  -1  21       71.77       52.85     23.49 o 
   0  -1  21      127.79       92.49     26.43 o 
   1  -1  21      178.57      196.42     20.68 o 
   2  -1  21      187.84      223.60     16.39 o 
   3  -1  21        2.75       -1.60      8.27 o 
   4  -1  21      107.59      103.03     17.10 o 
   5  -1  21       11.39       20.44     13.38 o 
   6  -1  21       19.70       16.58     13.99 o 
  -9   0  21       13.69        2.94     29.36 o 
  -8   0  21        8.09        8.81     24.96 o 
  -7   0  21       51.53       36.70     29.36 o 
  -6   0  21        5.16       60.19     27.89 o 
  -5   0  21        5.18       13.21     22.02 o 
  -4   0  21       35.34       35.23     23.49 o 
  -3   0  21       11.78      -16.15     16.15 o 
  -2   0  21      188.01      108.64     27.89 o 
  -1   0  21      228.79      199.66     32.30 o 
   0   0  21      217.65      218.74     32.30 o 
   1   0  21      336.26      361.34     25.89 o 
   2   0  21        0.39       -1.90      8.19 o 
   3   0  21       37.35       22.74     10.71 o 
   4   0  21       38.28       29.36     13.50 o 
   5   0  21      120.73      171.24     21.80 o 
   6   0  21      139.84      164.54     23.20 o 
  -9   1  21       12.37        0.00     29.36 o 
  -8   1  21       42.38      117.45     38.17 o 
  -7   1  21       32.22       67.53     29.36 o 
  -6   1  21        1.34        1.47     20.55 o 
  -5   1  21        4.43      -17.62     17.62 o 
  -4   1  21      130.07      135.06     32.30 o 
  -3   1  21      427.66      472.72     45.51 o 
  -2   1  21      789.32      814.78     54.32 o 
  -1   1  21      190.02      207.00     32.30 o 
   0   1  21      132.64      147.34     18.69 o 
   1   1  21        3.08       -4.19     10.57 o 
   2   1  21      502.15      511.20     24.99 o 
   3   1  21      252.11      227.45     22.30 o 
   4   1  21      410.02      412.09     33.03 o 
   5   1  21       94.54      110.77     20.68 o 
   6   1  21        0.93       20.46     16.07 o 
  -9   2  21       67.36      124.79     41.11 o 
  -8   2  21       22.92        2.94     26.43 o 
  -7   2  21        4.18        2.94     24.96 o 
  -6   2  21       27.03       44.04     26.43 o 
  -5   2  21       43.57       92.49     29.36 o 
  -4   2  21     1712.82     1611.94     79.28 o 
  -3   2  21      556.97      622.46     51.38 o 
  -2   2  21        3.58       -4.40     19.08 o 
  -1   2  21      208.64      239.89     57.25 o 
   0   2  21        6.25       -4.64      9.82 o 
   1   2  21      254.38      247.20     22.30 o 
   2   2  21       53.06       69.00     22.02 o 
   3   2  21      141.03      173.23     32.30 o 
   4   2  21       68.42       73.40     26.43 o 
   5   2  21       21.65       -2.32     19.08 o 
   6   2  21       43.65       23.83     31.56 o 
  -8   3  21       11.05       51.38     33.77 o 
  -7   3  21       85.79       66.06     32.30 o 
  -6   3  21      111.08       86.62     33.77 o 
  -5   3  21       21.73       -1.47     22.02 o 
  -4   3  21       37.25       48.45     24.96 o 
  -3   3  21       55.22       61.66     26.43 o 
  -2   3  21       72.87       72.33     22.76 o 
  -1   3  21       30.16       28.62     38.17 o 
   0   3  21       44.68       54.82     15.03 o 
   1   3  21       31.76       35.23     17.62 o 
   2   3  21        1.45        1.47     14.68 o 
   3   3  21       23.42       17.62     20.55 o 
   4   3  21      230.95      255.44     39.64 o 
   5   3  21      212.89      183.51     36.70 o 
  -8   4  21      110.88       60.19     35.23 o 
  -7   4  21       68.05       83.68     33.77 o 
  -6   4  21       67.24       51.38     30.83 o 
  -5   4  21        0.41      -22.02     22.02 o 
  -4   4  21      234.16      207.00     36.70 o 
  -3   4  21      194.05      186.52     22.16 o 
  -2   4  21      108.27      119.62     19.02 o 
  -1   4  21      182.83      176.38     21.26 o 
   0   4  21       16.66        8.81     14.68 o 
   1   4  21        0.15        2.94     14.68 o 
   2   4  21       16.33       49.91     22.02 o 
   3   4  21      180.15      183.51     36.70 o 
   4   4  21      265.66      277.47     42.57 o 
  -7   5  21        0.47       -1.47     26.43 o 
  -6   5  21       32.68        2.94     26.43 o 
  -5   5  21       44.97       45.51     16.84 o 
  -4   5  21        1.48       -1.92     13.02 o 
  -3   5  21       66.19       61.18     16.92 o 
  -2   5  21      208.24      210.87     55.05 o 
  -1   5  21       26.90       19.08     17.62 o 
   0   5  21       83.21       46.98     23.49 o 
   1   5  21      202.11      204.06     35.23 o 
   2   5  21      232.10      201.13     36.70 o 
   3   5  21       83.08       76.34     27.89 o 
   4   5  21       26.09       -7.34     22.02 o 
  -6   6  21      105.90      116.39     22.21 o 
  -5   6  21      148.35      147.36     23.27 o 
  -4   6  21      117.26      100.85     20.45 o 
  -3   6  21       12.27       20.13     14.09 o 
  -2   6  21       33.99       49.91     22.02 o 
  -1   6  21      183.48      168.83     30.83 o 
   0   6  21      397.12      428.68     44.04 o 
   1   6  21      313.06      296.55     41.11 o 
   2   6  21       13.48       14.68     20.55 o 
   3   6  21        3.94       -2.94     20.55 o 
  -5   7  21        0.38       13.03     27.16 o 
  -4   7  21       71.23       77.07     19.75 o 
  -3   7  21       63.59      108.64     27.89 o 
  -2   7  21      304.95      312.70     39.64 o 
  -1   7  21      212.99      157.08     30.83 o 
   0   7  21       18.01        4.40     20.55 o 
   1   7  21        1.79      -14.68     19.08 o 
  -1  -8  22        1.50        7.34     23.49 o 
  -4  -7  22       32.98       26.43     27.89 o 
  -3  -7  22       40.51       80.74     32.30 o 
  -2  -7  22       20.66       16.15     27.89 o 
  -1  -7  22        9.82      -20.55     20.55 o 
   0  -7  22       45.91       49.91     30.83 o 
  -5  -6  22       28.76       48.45     27.89 o 
  -4  -6  22        5.08       11.74     23.49 o 
  -3  -6  22       48.18       66.06     30.83 o 
  -2  -6  22      116.59      124.79     33.77 o 
  -1  -6  22       51.74       44.04     27.89 o 
   0  -6  22       11.30       29.36     24.96 o 
   1  -6  22        7.18       -1.47     22.02 o 
  -6  -5  22       10.31        8.81     23.49 o 
  -5  -5  22       11.63       27.89     26.43 o 
  -4  -5  22       11.59       17.62     23.49 o 
  -3  -5  22        2.79      -14.68     20.55 o 
  -2  -5  22       15.03       14.68     22.02 o 
  -1  -5  22       43.60       36.70     24.96 o 
   0  -5  22        1.42       -8.81     20.55 o 
   1  -5  22      103.61       85.15     30.83 o 
   2  -5  22       24.34       49.91     29.36 o 
   5  -5  22        0.35      -13.21     19.08 o 
  -7  -4  22       13.54       13.21     23.49 o 
  -6  -4  22        5.38       17.62     23.49 o 
  -5  -4  22      121.22      151.21     36.70 o 
  -4  -4  22      172.57      174.70     38.17 o 
  -3  -4  22        2.05      -17.62     19.08 o 
  -2  -4  22        1.26      -17.62     17.62 o 
  -1  -4  22       16.70       45.51     24.96 o 
   0  -4  22      126.35      138.00     33.77 o 
   1  -4  22      294.65      249.57     39.64 o 
   2  -4  22      210.15      218.74     39.64 o 
   3  -4  22       16.71       19.08     16.15 o 
   4  -4  22        1.16       13.21     17.62 o 
   5  -4  22       38.82       66.06     24.96 o 
  -8  -3  22        9.86       30.83     29.36 o 
  -7  -3  22       50.53      111.57     35.23 o 
  -6  -3  22      229.59      205.53     41.11 o 
  -5  -3  22      214.24      193.79     38.17 o 
  -4  -3  22       17.43       16.15     22.02 o 
  -3  -3  22        0.58       10.28     20.55 o 
  -2  -3  22        5.18       23.49     22.02 o 
  -1  -3  22       84.02       64.60     24.96 o 
   0  -3  22      179.93      218.74     36.70 o 
   1  -3  22      113.85      117.45     30.83 o 
   2  -3  22        0.44        1.21     11.64 o 
   3  -3  22        5.47       13.61     13.02 o 
   4  -3  22       62.94       54.32     13.99 o 
   5  -3  22      113.00       95.42     26.43 o 
  -8  -2  22       52.01       45.51     30.83 o 
  -7  -2  22       71.08       33.77     26.43 o 
  -6  -2  22       32.91       39.64     24.96 o 
  -5  -2  22        0.65      -10.28     17.62 o 
  -4  -2  22       59.08       96.89     27.89 o 
  -3  -2  22       77.57       88.08     27.89 o 
  -2  -2  22       74.60       57.25     23.49 o 
  -1  -2  22      160.53      158.55     30.83 o 
   0  -2  22       38.94       29.36     20.55 o 
   1  -2  22       35.09       17.62     20.55 o 
   2  -2  22      142.46      134.54     19.64 o 
   3  -2  22      151.95      181.08     17.87 o 
   4  -2  22       63.44       78.67     15.57 o 
   5  -2  22        0.26        8.07     12.46 o 
   6  -2  22        0.33       19.08     20.55 o 
  -8  -1  22        6.91       35.23     32.30 o 
  -7  -1  22       13.18       17.62     27.89 o 
  -6  -1  22       13.97        4.40     23.49 o 
  -5  -1  22       94.08      151.21     33.77 o 
  -4  -1  22      184.55      183.51     36.70 o 
  -3  -1  22       92.52      151.21     32.30 o 
  -2  -1  22        4.27       20.55     20.55 o 
  -1  -1  22       85.68       52.85     24.96 o 
   0  -1  22      126.16      140.94     30.83 o 
   1  -1  22       95.51       67.32     24.22 o 
   2  -1  22       80.03       83.34     18.35 o 
   3  -1  22        5.72        4.33      9.27 o 
   4  -1  22       14.86       32.88     12.94 o 
   5  -1  22        1.71       -7.16     24.22 o 
   6  -1  22       98.36      118.35     20.06 o 
  -8   0  22        5.01       -1.47     27.89 o 
  -7   0  22       33.00       32.30     27.89 o 
  -6   0  22       13.84       24.96     26.43 o 
  -5   0  22       30.48       41.11     24.96 o 
  -4   0  22       50.87       54.32     26.43 o 
  -3   0  22        4.73       -7.34     20.55 o 
  -2   0  22       72.97       67.53     26.43 o 
  -1   0  22      204.56      205.53     33.77 o 
   0   0  22       58.43       79.28     26.43 o 
   1   0  22       80.21       77.44     16.07 o 
   2   0  22       51.19       30.65     10.57 o 
   3   0  22       16.96       14.31     10.30 o 
   4   0  22        0.83      -11.28     11.28 o 
   5   0  22      164.92      163.08     23.49 o 
   6   0  22      162.22      191.73     27.89 o 
  -8   1  22       22.09       54.32     29.36 o 
  -7   1  22       27.43       24.96     27.89 o 
  -6   1  22        3.54        1.47     20.55 o 
  -5   1  22        2.42      -11.74     22.02 o 
  -4   1  22       83.90       71.94     27.89 o 
  -3   1  22      585.90      635.68     52.85 o 
  -2   1  22      123.86      130.66     30.83 o 
  -1   1  22      122.38      123.32     29.36 o 
   0   1  22      507.21      531.49     34.50 o 
   1   1  22        9.97       21.23     12.33 o 
   2   1  22      402.67      409.43     22.00 o 
   3   1  22      377.31      401.81     41.11 o 
   4   1  22      323.62      328.75     27.49 o 
   5   1  22       57.25       64.64     18.60 o 
  -8   2  22       31.76       60.19     33.77 o 
  -7   2  22        1.85       23.49     27.89 o 
  -6   2  22       84.91       80.74     29.36 o 
  -5   2  22       75.88       55.79     27.89 o 
  -4   2  22       64.23      110.11     32.30 o 
  -3   2  22      800.04      957.18     61.66 o 
  -2   2  22       53.14       86.62     27.89 o 
  -1   2  22      127.51      123.55     19.18 o 
   0   2  22        3.56        2.62     18.35 o 
   1   2  22      291.02      263.03     35.23 o 
   2   2  22       86.16       92.49     26.43 o 
   3   2  22       37.30       26.43     20.55 o 
   4   2  22       32.92       27.89     23.49 o 
   5   2  22        1.04      -11.74     27.89 o 
  -8   3  22        0.19      -17.62     27.89 o 
  -7   3  22      125.84      177.64     42.57 o 
  -6   3  22       49.13       79.28     32.30 o 
  -5   3  22       13.45       19.08     23.49 o 
  -4   3  22        8.97       39.64     23.49 o 
  -3   3  22        1.88       -1.47     20.55 o 
  -2   3  22       25.91       25.52     13.38 o 
  -1   3  22       25.91       29.78     17.62 o 
   0   3  22       99.47      125.16     21.29 o 
   1   3  22       40.73       32.30     19.08 o 
   2   3  22        9.21       24.96     19.08 o 
   3   3  22       10.58       44.04     23.49 o 
   4   3  22      148.04      160.02     33.77 o 
   5   3  22      164.37      173.23     36.70 o 
  -7   4  22       48.93      107.17     38.17 o 
  -6   4  22       38.76       61.66     30.83 o 
  -5   4  22        3.22       17.62     24.96 o 
  -4   4  22       61.78       64.60     27.89 o 
  -3   4  22       58.59       44.09     15.16 o 
  -2   4  22      110.11       92.82     24.22 o 
  -1   4  22      200.43      188.89     22.30 o 
   0   4  22       34.87       14.68     19.08 o 
   1   4  22        3.44       17.62     17.62 o 
   2   4  22       24.96       35.23     22.02 o 
   3   4  22      154.17      110.11     30.83 o 
   4   4  22      165.96      138.00     33.77 o 
  -7   5  22        0.67       10.28     27.89 o 
  -6   5  22       33.28        0.00     24.96 o 
  -5   5  22       45.23       38.95     16.84 o 
  -4   5  22        3.87       10.38     14.39 o 
  -3   5  22      129.94      111.31     24.22 o 
  -2   5  22       96.66      112.90     19.64 o 
  -1   5  22       17.14      -11.74     11.74 o 
   0   5  22      112.78       80.74     26.43 o 
   1   5  22      209.29      229.02     36.70 o 
   2   5  22      126.23      143.87     32.30 o 
   3   5  22       51.72       39.64     26.43 o 
  -6   6  22       97.61      104.74     21.87 o 
  -5   6  22      127.43      179.80     41.84 o 
  -4   6  22      101.09       88.48     19.75 o 
  -3   6  22        4.10        7.59     14.39 o 
  -2   6  22       13.78        8.81     19.08 o 
  -1   6  22      160.14      208.47     35.23 o 
   0   6  22      277.28      262.79     38.17 o 
   1   6  22      234.67      243.70     39.64 o 
   2   6  22        1.89       17.62     20.55 o 
  -4   7  22       33.70       63.05     24.96 o 
  -3   7  22      119.40       96.89     27.89 o 
  -2   7  22        8.91      -13.21     16.15 o 
  -1   7  22      242.18      214.34     36.70 o 
   0   7  22       26.30       38.17     23.49 o 
  -3  -7  23       37.47       24.96     27.89 o 
  -2  -7  23        4.80        1.47     24.96 o 
  -1  -7  23       12.70       -5.87     26.43 o 
   0  -7  23       26.67        8.81     27.89 o 
  -5  -6  23       22.97        7.34     26.43 o 
  -4  -6  23        2.01       32.30     26.43 o 
  -3  -6  23       93.29      124.79     36.70 o 
  -2  -6  23      109.06       79.28     32.30 o 
  -1  -6  23       26.66       77.81     32.30 o 
   0  -6  23       98.47       85.15     30.83 o 
   1  -6  23        7.33       26.43     29.36 o 
  -6  -5  23        3.62       -4.40     24.96 o 
  -5  -5  23        2.80      -11.74     20.55 o 
  -4  -5  23       35.53       54.32     30.83 o 
  -3  -5  23        2.61      -19.08     19.08 o 
  -2  -5  23        2.16        8.81     22.02 o 
  -1  -5  23       35.19      -10.28     19.08 o 
   0  -5  23        6.12      -14.68     22.02 o 
   1  -5  23       73.54       60.19     27.89 o 
   2  -5  23        4.31       19.08     24.96 o 
  -7  -4  23       15.51      -22.02     23.49 o 
  -6  -4  23       14.69       19.08     27.89 o 
  -5  -4  23       77.22       80.74     33.77 o 
  -4  -4  23       24.53       27.89     26.43 o 
  -3  -4  23        5.07        2.94     19.08 o 
  -2  -4  23        1.99      -17.62     17.62 o 
  -1  -4  23       37.62       44.04     23.49 o 
   0  -4  23      122.01      115.98     33.77 o 
   1  -4  23      237.27      253.98     42.57 o 
   2  -4  23      134.05       93.96     33.77 o 
   5  -4  23       13.27       11.74     20.55 o 
  -7  -3  23       65.93       60.19     30.83 o 
  -6  -3  23      148.65      155.62     36.70 o 
  -5  -3  23       83.46      127.72     35.23 o 
  -4  -3  23        0.48       -5.87     19.08 o 
  -3  -3  23        2.75       19.08     23.49 o 
  -2  -3  23       14.15       -7.34     19.08 o 
  -1  -3  23       98.86      173.23     36.70 o 
   0  -3  23      172.10      174.70     35.23 o 
   1  -3  23       67.98       16.15     23.49 o 
   2  -3  23        0.02       -6.57     11.64 o 
   3  -3  23       14.96       31.12     14.66 o 
   5  -3  23       54.91       54.32     23.49 o 
  -8  -2  23       64.35       61.66     33.77 o 
  -7  -2  23       68.64      110.11     36.70 o 
  -6  -2  23        1.85        0.00     23.49 o 
  -5  -2  23       22.78        0.00     22.02 o 
  -4  -2  23       27.20       -2.94     20.55 o 
  -3  -2  23       49.45       71.94     26.43 o 
  -2  -2  23       73.77       55.79     24.96 o 
  -1  -2  23      140.50      187.91     35.23 o 
   0  -2  23       20.22       67.53     24.96 o 
   1  -2  23       34.17       19.08     22.02 o 
   2  -2  23      140.52      157.18     21.87 o 
   3  -2  23      117.04      144.56     21.50 o 
   4  -2  23       32.40       29.91     14.68 o 
   5  -2  23        0.17        8.81     17.62 o 
  -8  -1  23       10.24       11.74     29.36 o 
  -7  -1  23        3.58       -8.81     23.49 o 
  -6  -1  23       10.70       -2.94     20.55 o 
  -5  -1  23       46.73       39.64     26.43 o 
  -4  -1  23      149.41      142.40     33.77 o 
  -3  -1  23       95.35      104.23     29.36 o 
  -2  -1  23        1.50        1.47     19.08 o 
  -1  -1  23      106.21       82.21     27.89 o 
   0  -1  23      100.79       82.21     26.43 o 
   1  -1  23       36.29       41.55     15.16 o 
   2  -1  23      544.53      563.94     33.44 o 
   3  -1  23        4.14       16.04     13.38 o 
   4  -1  23       19.33       25.86     13.38 o 
   5  -1  23        0.23       12.48     13.50 o 
  -8   0  23        7.90       54.32     33.77 o 
  -7   0  23       28.80       29.36     29.36 o 
  -6   0  23       19.93       60.19     32.30 o 
  -5   0  23       57.04       46.98     27.89 o 
  -4   0  23       39.52       45.51     24.96 o 
  -3   0  23        8.33       27.89     24.96 o 
  -2   0  23       11.63      -19.08     19.08 o 
  -1   0  23       27.79        5.87     22.02 o 
   0   0  23     1119.58     1007.10     60.19 o 
   1   0  23        4.71       30.42     15.03 o 
   2   0  23       51.78       36.91     14.42 o 
   3   0  23        0.14       -0.73     16.88 o 
   4   0  23        6.01       26.04     13.99 o 
   5   0  23      172.41      171.08     39.64 o 
  -8   1  23       12.31       -7.34     24.96 o 
  -7   1  23       27.77       19.08     24.96 o 
  -6   1  23        4.85        4.40     24.96 o 
  -5   1  23        2.49       20.55     24.96 o 
  -4   1  23        2.09       -5.87     22.02 o 
  -3   1  23      427.46      459.51     48.45 o 
  -2   1  23     1249.83     1335.95     70.47 o 
  -1   1  23       21.00       52.85     23.49 o 
   0   1  23       79.69       79.51     16.92 o 
   1   1  23       64.60       68.20     16.92 o 
   2   1  23      336.60      304.15     26.46 o 
   3   1  23      430.39      493.43     30.94 o 
   4   1  23      271.05      313.28     27.49 o 
   5   1  23       43.80       41.11     17.56 o 
  -8   2  23       16.03        5.87     27.89 o 
  -7   2  23        0.05       38.17     30.83 o 
  -6   2  23       38.57       60.19     30.83 o 
  -5   2  23       85.08       85.15     33.77 o 
  -4   2  23      614.19      598.97     55.79 o 
  -3   2  23      730.46      725.23     58.72 o 
  -2   2  23       86.63       92.49     29.36 o 
  -1   2  23        0.79       -6.94     11.28 o 
   0   2  23       11.76       18.29     13.38 o 
   1   2  23      188.81      225.16     40.37 o 
   2   2  23       73.17       73.40     26.43 o 
   3   2  23       18.84       17.62     22.02 o 
   4   2  23       21.87       -7.85     15.03 o 
  -7   3  23      132.99      152.68     42.57 o 
  -6   3  23       69.19       95.42     35.23 o 
  -5   3  23       26.69       57.25     30.83 o 
  -4   3  23        6.88       10.28     23.49 o 
  -3   3  23        2.20       -7.34     22.02 o 
  -2   3  23       10.95       13.00     17.62 o 
  -1   3  23       32.82       37.61     14.81 o 
   0   3  23       70.60       78.93     17.10 o 
   1   3  23       50.89       30.83     19.08 o 
   2   3  23       11.94       -7.34     14.68 o 
   3   3  23       11.35        0.00     20.55 o 
   4   3  23      120.70       96.89     30.83 o 
  -7   4  23       48.92       89.55     38.17 o 
  -6   4  23       36.03       44.04     32.30 o 
  -5   4  23       19.23       46.98     27.89 o 
  -4   4  23        2.04        7.12     13.31 o 
  -3   4  23       16.25        2.62     13.56 o 
  -2   4  23      153.98      137.32     21.11 o 
  -1   4  23      117.52      120.94     20.68 o 
   0   4  23       69.76      121.85     27.89 o 
   1   4  23        0.98      -14.68     14.68 o 
   2   4  23       56.13       42.57     23.49 o 
   3   4  23      102.40      148.28     33.77 o 
  -6   5  23       32.13       60.19     33.77 o 
  -5   5  23       41.37       39.76     17.92 o 
  -4   5  23       20.10       42.35     16.55 o 
  -3   5  23      142.78      161.13     22.16 o 
  -2   5  23       44.94       42.53     16.51 o 
  -1   5  23       11.58       11.74     19.08 o 
   0   5  23       93.30       83.68     27.89 o 
   1   5  23      216.67      204.06     36.70 o 
   2   5  23        1.27       -2.94     19.08 o 
  -5   6  23      126.73      120.91     38.90 o 
  -4   6  23       65.87       66.25     19.75 o 
  -3   6  23        1.74       -2.94     14.09 o 
  -2   6  23        1.74        2.94     19.08 o 
  -1   6  23      128.06      138.00     30.83 o 
   0   6  23      172.04      135.06     32.30 o 
   1   6  23      113.64       54.32     27.89 o 
  -1  -7  24        8.29        1.47     24.96 o 
   0  -7  24       30.16       24.96     30.83 o 
  -4  -6  24        5.31        4.40     26.43 o 
  -3  -6  24      101.22      115.98     38.17 o 
  -2  -6  24       84.34       48.45     29.36 o 
  -1  -6  24       17.08       51.38     30.83 o 
   0  -6  24       29.21       67.53     32.30 o 
   1  -6  24        0.68        2.94     26.43 o 
  -5  -5  24        0.05       11.74     23.49 o 
  -4  -5  24       13.95       29.36     27.89 o 
  -3  -5  24        5.23      -11.74     19.08 o 
  -2  -5  24        0.56      -17.62     17.62 o 
  -1  -5  24       20.89       22.02     24.96 o 
   0  -5  24        7.02      -16.15     22.02 o 
   1  -5  24       18.38       19.08     26.43 o 
   2  -5  24        0.62       -8.81     23.49 o 
  -6  -4  24        4.89       39.64     29.36 o 
  -5  -4  24       26.91       30.83     27.89 o 
  -4  -4  24       22.24       49.91     29.36 o 
  -3  -4  24        0.51       17.62     24.96 o 
  -2  -4  24        2.83        4.40     22.02 o 
  -1  -4  24       27.64       19.08     23.49 o 
   0  -4  24       87.19      108.64     32.30 o 
   1  -4  24      152.60      114.51     33.77 o 
   2  -4  24       87.57       63.74     17.92 o 
  -7  -3  24       39.56       49.91     32.30 o 
  -6  -3  24       71.55       88.08     35.23 o 
  -5  -3  24       31.52       57.25     27.89 o 
  -4  -3  24        5.17       11.74     24.96 o 
  -3  -3  24        6.72       35.23     23.49 o 
  -2  -3  24       22.70       17.62     22.02 o 
  -1  -3  24      119.02      138.00     33.77 o 
   0  -3  24      152.35      132.13     33.77 o 
   1  -3  24       34.52       76.34     30.83 o 
   2  -3  24        1.58       -7.52     12.70 o 
   3  -3  24       13.12       23.59     15.47 o 
  -7  -2  24       29.20       36.70     29.36 o 
  -6  -2  24        1.90      -16.15     19.08 o 
  -5  -2  24       27.43       27.89     27.89 o 
  -4  -2  24       18.37       11.74     22.02 o 
  -3  -2  24       35.37       20.55     22.02 o 
  -2  -2  24       94.63      127.72     32.30 o 
  -1  -2  24       95.78       44.04     24.96 o 
   0  -2  24       17.58       35.23     26.43 o 
   1  -2  24       10.04       -5.87     22.02 o 
   2  -2  24      121.49      161.05     22.56 o 
   3  -2  24      112.35      124.40     21.14 o 
   4  -2  24       14.33        2.94     17.62 o 
  -7  -1  24        0.55      -22.02     22.02 o 
  -6  -1  24        5.01       -7.34     26.43 o 
  -5  -1  24       23.97       16.15     24.96 o 
  -4  -1  24      110.28       79.28     29.36 o 
  -3  -1  24       81.36       51.38     24.96 o 
  -2  -1  24        5.34       24.96     24.96 o 
  -1  -1  24       95.83       76.34     27.89 o 
   0  -1  24       70.58       71.94     27.89 o 
   1  -1  24       90.84       95.42     19.18 o 
   2  -1  24       15.67       21.73     19.82 o 
   3  -1  24        1.59       -5.25     13.02 o 
   4  -1  24        7.58        7.34     19.08 o 
   5  -1  24        0.36       -3.88     12.94 o 
  -7   0  24       25.15       22.02     29.36 o 
  -6   0  24       18.89       27.89     26.43 o 
  -5   0  24       67.17       54.32     27.89 o 
  -4   0  24        7.30       51.38     26.43 o 
  -3   0  24       29.34       14.68     24.96 o 
  -2   0  24       55.98       67.53     27.89 o 
  -1   0  24        6.87      -19.08     20.55 o 
   0   0  24        5.25       15.58     13.21 o 
   1   0  24        7.19        8.28     12.70 o 
   2   0  24       42.08       37.55     16.07 o 
   3   0  24       14.64       -1.47     17.62 o 
   4   0  24        9.78       22.02     22.02 o 
  -7   1  24       28.23       -2.94     26.43 o 
  -6   1  24        0.74      -19.08     22.02 o 
  -5   1  24        2.18      -22.02     23.49 o 
  -4   1  24        1.57       22.02     23.49 o 
  -3   1  24      409.86      367.02     46.98 o 
  -2   1  24      303.57      346.47     42.57 o 
  -1   1  24        1.19       -7.34     17.62 o 
   0   1  24       19.14        5.55     13.76 o 
   1   1  24       51.70       57.25     16.07 o 
   2   1  24      231.25      179.10     32.30 o 
   3   1  24      400.47      375.83     42.57 o 
   4   1  24      204.10      190.82     24.38 o 
  -7   2  24        0.55        1.47     23.49 o 
  -6   2  24       24.19       58.72     32.30 o 
  -5   2  24      139.80      162.96     39.64 o 
  -4   2  24      536.14      549.06     55.79 o 
  -3   2  24      328.78      284.81     42.57 o 
  -2   2  24        9.51        7.34     20.55 o 
  -1   2  24       42.96       57.44     16.07 o 
   0   2  24       38.80       61.84     17.10 o 
   1   2  24      100.99       67.53     24.96 o 
   2   2  24       77.20      108.64     29.36 o 
   3   2  24       32.49       45.51     23.49 o 
   4   2  24       30.07       -2.43     27.16 o 
  -7   3  24      128.45      196.72     45.51 o 
  -6   3  24      104.10      101.30     33.77 o 
  -5   3  24       19.13       61.66     29.36 o 
  -4   3  24        0.28        2.94     23.49 o 
  -3   3  24        3.12       -1.47     22.02 o 
  -2   3  24        7.71       21.11     14.39 o 
  -1   3  24       73.93       81.24     18.60 o 
   0   3  24       33.97       19.08     19.08 o 
   1   3  24       93.94       99.83     27.89 o 
   2   3  24       29.50        0.00     19.08 o 
   3   3  24       14.25       55.79     24.96 o 
  -6   4  24       33.11       29.36     30.83 o 
  -5   4  24       39.67       35.23     29.36 o 
  -4   4  24       13.45        4.40     14.66 o 
  -3   4  24       12.63        0.82     13.76 o 
  -2   4  24      157.24      170.28     29.36 o 
  -1   4  24       54.88       76.34     23.49 o 
   0   4  24       76.13       67.53     24.96 o 
   1   4  24        0.02       -1.47     17.62 o 
   2   4  24      123.87      102.77     30.83 o 
  -5   5  24       31.89       40.98     17.92 o 
  -4   5  24       54.16       45.34     17.62 o 
  -3   5  24       83.89       86.35     20.07 o 
  -2   5  24       24.25       30.83     22.02 o 
  -1   5  24       13.60      -16.15     16.15 o 
   0   5  24      111.63      120.38     30.83 o 
   1   5  24      164.34      105.70     32.30 o 
  -3   6  24        0.24      -19.08     19.08 o 
  -2   6  24       13.00        7.34     19.08 o 
  -1   6  24      113.81       92.49     27.89 o 
  -3  -6  25       69.63       79.28     35.23 o 
  -2  -6  25       51.59       23.49     27.89 o 
  -1  -6  25        9.33       14.68     26.43 o 
   0  -6  25       27.80        4.40     27.89 o 
   1  -6  25        6.28       20.55     29.36 o 
  -4  -5  25        2.42        2.94     22.02 o 
  -3  -5  25        3.67        8.81     23.49 o 
  -2  -5  25        0.65        4.40     22.02 o 
  -1  -5  25       16.81        2.94     23.49 o 
   0  -5  25        0.63        4.40     24.96 o 
   1  -5  25        2.00       17.62     27.89 o 
   2  -5  25        2.54      -20.55     24.96 o 
  -5  -4  25        6.02       -5.87     22.02 o 
  -4  -4  25       33.65       17.62     24.96 o 
  -3  -4  25        4.29       -5.87     23.49 o 
  -2  -4  25        1.74        5.87     22.02 o 
  -1  -4  25       11.21       24.96     24.96 o 
   0  -4  25       53.43       29.36     24.96 o 
   1  -4  25      114.88       86.62     33.77 o 
   2  -4  25       51.15       54.32     17.28 o 
  -6  -3  25       31.11       39.64     29.36 o 
  -5  -3  25       24.83       13.21     24.96 o 
  -4  -3  25        2.07      -22.02     22.02 o 
  -3  -3  25       17.78       33.77     24.96 o 
  -2  -3  25       29.76       54.32     27.89 o 
  -1  -3  25      139.09      113.04     32.30 o 
   0  -3  25      111.32       95.42     32.30 o 
   1  -3  25       15.63        7.34     23.49 o 
   2  -3  25        1.84        3.85     14.39 o 
   3  -3  25       10.50       34.87     24.22 o 
  -7  -2  25       10.45       26.43     32.30 o 
  -6  -2  25        3.22        8.81     26.43 o 
  -5  -2  25       15.98       41.11     29.36 o 
  -4  -2  25       24.48       23.49     22.02 o 
  -3  -2  25       46.16        7.34     22.02 o 
  -2  -2  25       98.44       92.49     29.36 o 
  -1  -2  25       49.75       35.23     24.96 o 
   0  -2  25       18.77        8.81     22.02 o 
   1  -2  25        0.63        5.72     14.42 o 
   2  -2  25       95.81      111.88     21.29 o 
   3  -2  25       39.55       46.98     17.28 o 
   4  -2  25        0.46       14.68     20.55 o 
  -7  -1  25        0.81        1.47     26.43 o 
  -6  -1  25        2.35       11.74     27.89 o 
  -5  -1  25       26.96       46.98     29.36 o 
  -4  -1  25      106.96      120.38     35.23 o 
  -3  -1  25       27.19       46.98     26.43 o 
  -2  -1  25       40.63       54.32     24.96 o 
  -1  -1  25       14.17      -11.74     22.02 o 
   0  -1  25       40.44       66.06     27.89 o 
   1  -1  25       78.39       72.37     19.02 o 
   2  -1  25      132.67      146.78     22.30 o 
   3  -1  25       15.15       -2.51     15.47 o 
   4  -1  25       23.22        0.00     19.08 o 
  -7   0  25       24.31      -22.02     26.43 o 
  -6   0  25       25.69      -10.28     23.49 o 
  -5   0  25       16.01       10.28     22.02 o 
  -4   0  25      284.21      276.00     42.57 o 
  -3   0  25        5.21      -20.55     20.55 o 
  -2   0  25       97.04       63.13     27.89 o 
  -1   0  25        4.77        1.47     22.02 o 
   0   0  25       17.01       12.58     14.42 o 
   1   0  25       46.75       35.57     15.87 o 
   2   0  25        1.09        6.34     14.42 o 
   3   0  25        6.36       -2.94     19.08 o 
   4   0  25       23.65       39.64     23.49 o 
  -7   1  25       22.16       48.45     35.23 o 
  -6   1  25       24.24        1.47     27.89 o 
  -5   1  25        9.90       19.08     24.96 o 
  -4   1  25       31.08       33.77     27.89 o 
  -3   1  25      243.52      309.76     45.51 o 
  -2   1  25      109.59      124.79     32.30 o 
  -1   1  25        1.15       10.39     13.38 o 
   0   1  25       12.51        4.52     12.70 o 
   1   1  25       10.13       -6.42     12.33 o 
   2   1  25      141.88      135.06     30.83 o 
   3   1  25      321.70      321.51     41.11 o 
   4   1  25      136.25      115.98     30.83 o 
  -7   2  25        0.39       39.64     32.30 o 
  -6   2  25       16.01        0.00     26.43 o 
  -5   2  25      164.51      158.55     38.17 o 
  -4   2  25      282.08      331.78     48.45 o 
  -3   2  25       87.19       96.89     32.30 o 
  -2   2  25        0.21        5.82     14.81 o 
  -1   2  25       47.09       38.31     16.51 o 
   0   2  25       70.22       87.46     17.97 o 
   1   2  25       57.06       55.79     24.96 o 
   2   2  25       82.34       95.42     27.89 o 
   3   2  25       45.32       58.72     26.43 o 
  -6   3  25      114.77      124.79     38.17 o 
  -5   3  25        7.25       13.21     26.43 o 
  -4   3  25        3.20       17.62     27.89 o 
  -3   3  25        5.88        3.93     14.42 o 
  -2   3  25       23.32       33.90     16.51 o 
  -1   3  25      143.84      158.22     27.16 o 
   0   3  25       40.34       27.89     20.55 o 
   1   3  25      134.41      152.68     33.77 o 
   2   3  25       60.68       26.43     22.02 o 
  -5   4  25       46.86       30.83     29.36 o 
  -4   4  25       41.94       45.02     17.92 o 
  -3   4  25       33.45       42.13     16.55 o 
  -2   4  25      130.75      128.24     22.30 o 
  -1   4  25       43.48       24.96     22.02 o 
   0   4  25       73.02       27.89     23.49 o 
   1   4  25        0.04        1.47     19.08 o 
  -4   5  25       86.25      107.67     24.96 o 
  -3   5  25       36.24       26.98     18.35 o 
  -2   5  25       49.30       86.62     26.43 o 
  -1   5  25       16.18       -5.87     19.08 o 
   0   5  25      133.96       61.66     27.89 o 
  -3  -5  26        0.36        4.40     26.43 o 
  -2  -5  26        3.68        8.81     24.96 o 
  -1  -5  26       16.17       33.77     30.83 o 
   0  -5  26        8.11       -5.87     27.89 o 
   1  -5  26        0.97      -19.08     24.96 o 
  -5  -4  26        9.63      -11.74     24.96 o 
  -4  -4  26       37.04       52.85     29.36 o 
  -3  -4  26       10.52        5.87     23.49 o 
  -2  -4  26        0.16       -2.94     23.49 o 
  -1  -4  26        0.36       11.74     26.43 o 
   0  -4  26       31.85       41.11     30.83 o 
   1  -4  26       99.09      121.85     38.17 o 
   2  -4  26       46.36       31.37     23.49 o 
  -5  -3  26       15.59        5.87     26.43 o 
  -4  -3  26        0.04       -7.34     22.02 o 
  -3  -3  26       22.24       22.02     24.96 o 
  -2  -3  26       30.16       33.77     26.43 o 
  -1  -3  26      120.21       93.96     33.77 o 
   0  -3  26       86.86       96.89     33.77 o 
   1  -3  26       14.66       27.89     24.96 o 
   2  -3  26        4.65       -2.30     15.16 o 
   3  -3  26       23.45       -7.34     17.62 o 
  -6  -2  26        2.14      -13.21     24.96 o 
  -5  -2  26        6.79        8.81     26.43 o 
  -4  -2  26       24.51       27.89     26.43 o 
  -3  -2  26       48.81       98.36     32.30 o 
  -2  -2  26       74.12       13.21     24.96 o 
  -1  -2  26       77.53       52.85     27.89 o 
   0  -2  26       70.21       77.81     30.83 o 
   1  -2  26        2.15        4.93     14.42 o 
   2  -2  26        6.69       14.53     15.16 o 
   3  -2  26        8.57       18.04     17.62 o 
  -6  -1  26        0.23       22.02     29.36 o 
  -5  -1  26       22.77        7.34     23.49 o 
  -4  -1  26      138.15      126.25     33.77 o 
  -3  -1  26       77.46      108.64     33.77 o 
  -2  -1  26      244.95      224.62     41.11 o 
  -1  -1  26        1.11       -8.81     22.02 o 
   0  -1  26        6.83       14.68     23.49 o 
   1  -1  26       90.79      113.01     21.80 o 
   2  -1  26      112.00      114.29     21.73 o 
   3  -1  26       37.89       46.00     17.92 o 
  -6   0  26       67.08       71.94     33.77 o 
  -5   0  26       21.84       38.17     27.89 o 
  -4   0  26        8.35       -5.87     22.02 o 
  -3   0  26        2.85      -14.68     22.02 o 
  -2   0  26       17.01       -2.94     23.49 o 
  -1   0  26        3.43      -11.74     20.55 o 
   0   0  26       42.73       68.20     18.14 o 
   1   0  26       79.64       70.93     17.97 o 
   2   0  26        5.24        8.71     15.47 o 
   3   0  26        5.19       -1.47     20.55 o 
  -6   1  26        0.31       14.68     30.83 o 
  -5   1  26       19.70       36.70     30.83 o 
  -4   1  26       44.68        5.87     26.43 o 
  -3   1  26       75.37      102.77     33.77 o 
  -2   1  26       67.03      105.70     30.83 o 
  -1   1  26        3.50       -0.47     12.70 o 
   0   1  26        0.06      -12.31     13.38 o 
   1   1  26        1.59        4.00     14.39 o 
   2   1  26       87.99       52.85     24.96 o 
   3   1  26      228.33      193.79     36.70 o 
  -6   2  26       14.39      -11.74     27.89 o 
  -5   2  26       96.21      167.36     41.11 o 
  -4   2  26       91.74      184.98     39.64 o 
  -3   2  26       16.08        5.87     24.96 o 
  -2   2  26        0.22        3.43     13.99 o 
  -1   2  26       22.62       11.69     14.39 o 
   0   2  26       45.43       48.79     17.56 o 
   1   2  26       39.98       58.72     24.96 o 
   2   2  26       71.10      107.17     30.83 o 
  -5   3  26        0.82      -23.49     23.49 o
[truncated: 5,152 more chars]
